# Supplementary material for: Polling the Public to Select Flagship Species for Tourism and Conservation—A ‘Big Five’ for the Peruvian Amazon?
Source: Ecol Evol. 2025 Feb 13;15(2):e70983. doi: 10.1002/ece3.70983 (PMC11825210; doi:10.1002/ece3.70983)
Supplement: Supplementary file 1 — Appendix S1. [file ECE3-15-e70983-s001.xlsx]

## Sheet: INTERESTS CF
			Q_18_loca_taken	Q2Biodiversity	Q2Culture	Q2Adventure	Q2Landscape
1	No Visited	Loreto	CREA	5	3	4	4	1
2	No Visited	Loreto	CREA	4	4	4	4	1
3	No Visited	Loreto	CREA	4	4	4	4	1
4	No Visited	Loreto	CREA	5	5	5	5	1
5	No Visited	Loreto	CREA	5	4	4	4	1
6	No Visited	Loreto	CREA	5	5	4	5	1
7	No Visited	Loreto	CREA	5	5	5	5	1
8	No Visited	Loreto	CREA	5	5	3	5	1
9	No Visited	Loreto	CREA	4	3	3	4	1
10	No Visited	Loreto	CREA	5	4	3	4	1
11	No Visited	Loreto	CREA	5	4	3	5	1
12	No Visited	Loreto	CREA	5	5	5	5	1
13	No Visited	Loreto	CREA	4	5	5	5	4
14	No Visited	Loreto	CREA	4	4	4	5	2
15	No Visited	Loreto	CREA	4	4	4	4	1
16	No Visited	Loreto	CREA	5	5	5	5	1
17	No Visited	Loreto	CREA	5	5	5	5	1
18	No Visited	Loreto	CREA	5	5	5	5	1
19	No Visited	Loreto	CREA	4	5	4	5	3
20	No Visited	Loreto	CREA	4	4	4	4	1
21	No Visited	Loreto	CREA	5	5	5	5	1
22	No Visited	Loreto	CREA	5	5	3	5	1
23	No Visited	Loreto	CREA	5	5	4	4	1
24	No Visited	Loreto	CREA	4	4	4	3	1
25	No Visited	Loreto	CREA	4	4	4	4	1
26	No Visited	Loreto	CREA	4	3	4	4	1
27	No Visited	Loreto	CREA	5	4	3	5	1
28	No Visited	Loreto	CREA	4	4	3	4	1
29	No Visited	Loreto	CREA	4	4	3	4	1
30	No Visited	Loreto	CREA	4	4	3	4	1
31	No Visited	Loreto	CREA	4	4	4	4	1
32	No Visited	Loreto	CREA	5	4	3	5	1
33	No Visited	Loreto	CREA	4	5	5	4	3
34	No Visited	Loreto	CREA	4	4	3	4	1
35	No Visited	Loreto	CREA	5	4	5	4	1
36	No Visited	Loreto	CREA	5	4	4	4	1
37	No Visited	Loreto	CREA	4	4	4	4	1
38	No Visited	Loreto	CREA	5	5	5	5	1
39	No Visited	Loreto	CREA	5	4	5	5	1
40	No Visited	Loreto	CREA	4	4	4	4	1
41	No Visited	Loreto	CREA	4	4	4	4	1
42	No Visited	Loreto	CREA	4	4	5	4	2
43	No Visited	Loreto	CREA	4	5	4	4	2
44	No Visited	Loreto	CREA	5	4	5	5	1
45	No Visited	Loreto	CREA	4	5	5	3	3
46	No Visited	Loreto	CREA	4	4	4	4	1
47	No Visited	Loreto	CREA	5	4	4	4	1
48	No Visited	Loreto	CREA	4	4	3	4	1
49	No Visited	Loreto	CREA	4	4	2	4	1
50	No Visited	Loreto	CREA	4	4	4	4	1
51	No Visited	Loreto	CREA	5	4	4	4	1
52	No Visited	Loreto	CREA	5	5	4	4	1
53	No Visited	Loreto	CREA	5	5	4	5	1
54	No Visited	Loreto	CREA	4	4	4	4	1
55	No Visited	Loreto	CREA	5	5	3	4	1
56	No Visited	Loreto	CREA	4	4	4	4	1
57	No Visited	Loreto	CREA	4	5	5	5	4
58	No Visited	Loreto	CREA	5	5	5	5	1
59	No Visited	Loreto	CREA	5	4	4	5	1
60	No Visited	Loreto	CREA	4	4	4	4	1
61	No Visited	Loreto	CREA	5	4	5	4	1
62	No Visited	Loreto	CREA	4	5	5	5	4
63	No Visited	Loreto	CREA	4	5	3	5	3
64	No Visited	Loreto	CREA	4	4	4	4	1
65	No Visited	Loreto	CREA	4	4	No_data	4
66	No Visited	Loreto	CREA	4	4	3	4	1
67	No Visited	Loreto	CREA	4	4	4	4	1
68	No Visited	Loreto	CREA	5	4	5	5	1
69	No Visited	Loreto	CREA	5	5	4	4	1
70	No Visited	Loreto	CREA	5	5	5	5	1
71	No Visited	Loreto	CREA	5	5	5	5	1
72	No Visited	Loreto	CREA	4	4	4	4	1
73	No Visited	Loreto	CREA	4	4	4	4	1
74	No Visited	Loreto	CREA	5	5	5	5	1
75	No Visited	Loreto	CREA	4	4	3	4	1
76	No Visited	Loreto	CREA	5	5	1	5	1
77	No Visited	Loreto	CREA	5	4	4	5	1
78	No Visited	Loreto	CREA	4	4	4	4	1
79	No Visited	Loreto	CREA	5	5	5	5	1
80	No Visited	Loreto	CREA	5	4	5	5	1
81	No Visited	Loreto	CREA	5	5	2	5	1
82	No Visited	Loreto	Museum	4	5	3	4	2
83	No Visited	Loreto	Museum	5	5	5	5	1
84	No Visited	Loreto	Museum	4	5	3	4	2
85	No Visited	Loreto	Museum	5	4	3	4	1
86	No Visited	Loreto	Museum	5	5	4	5	1
87	No Visited	Loreto	Museum	5	4	3	3	1
88	No Visited	Loreto	Museum	4	4	5	4	2
89	No Visited	Loreto	Museum	4	5	3	5	3
90	No Visited	Loreto	Museum	4	3	3	4	1
91	No Visited	Loreto	Museum	4	5	5	5	4
92	No Visited	Loreto	Museum	5	4	5	5	1
93	No Visited	Loreto	Museum	5	5	4	4	1
94	No Visited	Loreto	Museum	4	5	4	4	2
95	No Visited	Loreto	Museum	5	5	3	5	1
96	No Visited	Loreto	Museum	5	5	5	5	1
97	No Visited	Loreto	Museum	5	5	5	4	1
98	No Visited	Loreto	Museum	5	4	3	5	1
99	No Visited	Loreto	Museum	2	4	1	4	3
100	No Visited	Loreto	Museum	5	5	4	5	1
101	No Visited	Loreto	Museum	4	4	1	4	1
102	No Visited	Loreto	Museum	5	5	2	5	1
103	No Visited	Loreto	Museum	4	4	2	5	2
104	No Visited	Loreto	Museum	5	5	3	5	1
105	No Visited	Loreto	Museum	5	5	5	5	1
106	No Visited	Loreto	Museum	5	5	3	5	1
107	No Visited	Loreto	Museum	5	5	2	4	1
108	No Visited	Loreto	Museum	4	5	5	5	4
109	No Visited	Loreto	Museum	4	4	3	4	1
110	No Visited	Loreto	Museum	4	4	3	5	2
111	No Visited	Loreto	Museum	3	5	5	5	4
112	No Visited	Loreto	Museum	5	5	2	5	1
113	No Visited	Loreto	Museum	5	4	3	5	1
114	No Visited	Loreto	Museum	4	5	4	5	3
115	No Visited	Loreto	Museum	4	5	5	4	3
116	No Visited	Loreto	Museum	5	5	5	5	1
117	No Visited	Loreto	Museum	5	5	2	5	1
118	No Visited	Loreto	Museum	4	4	3	4	1
119	No Visited	Loreto	Museum	5	5	2	3	1
120	No Visited	Loreto	Museum	4	5	5	5	4
121	No Visited	Loreto	Museum	5	5	5	5	1
122	No Visited	Loreto	Museum	4	4	4	4	1
123	No Visited	Loreto	Museum	4	4	3	4	1
124	No Visited	Loreto	Museum	4	5	4	5	3
125	No Visited	Loreto	Museum	4	5	5	4	3
126	No Visited	Loreto	Museum	5	5	5	5	1
127	No Visited	Loreto	Museum	5	5	4	5	1
128	No Visited	Loreto	Museum	5	5	5	5	1
129	No Visited	Loreto	Museum	4	4	3	4	1
130	No Visited	Loreto	Museum	5	5	4	4	1
131	No Visited	Loreto	Museum	4	5	4	4	2
132	No Visited	Loreto	Museum	5	5	5	5	1
133	No Visited	Loreto	Museum	5	5	5	5	1
134	No Visited	Loreto	Museum	5	4	5	4	1
135	No Visited	Loreto	Museum	4	4	3	5	2
136	No Visited	Loreto	Museum	5	4	4	4	1
137	No Visited	Loreto	Museum	5	5	4	3	1
138	No Visited	Loreto	Museum	5	4	4	3	1
139	No Visited	Loreto	Museum	4	5	2	4	2
140	No Visited	Loreto	Museum	4	5	4	5	3
141	No Visited	Loreto	Museum	5	5	3	4	1
142	No Visited	Loreto	Museum	5	5	4	5	1
143	No Visited	Loreto	Museum	5	4	4	5	1
144	No Visited	Loreto	Museum	4	5	4	5	3
145	No Visited	Loreto	Museum	4	4	2	4	1
146	No Visited	Loreto	Museum	4	4	5	4	2
147	No Visited	Loreto	Museum	4	4	4	4	1
148	No Visited	Loreto	Museum	4	5	5	4	3
149	No Visited	Loreto	Museum	4	4	1	4	1
150	No Visited	Loreto	Museum	4	4	4	4	1
151	No Visited	Loreto	Museum	4	4	3	4	1
152	No Visited	Loreto	Museum	5	4	3	4	1
153	No Visited	Loreto	Museum	4	4	4	4	1
154	No Visited	Loreto	Museum	5	5	3	5	1
155	No Visited	Loreto	Museum	4	4	4	4	1
156	No Visited	Loreto	Museum	5	4	4	4	1
157	No Visited	Loreto	Museum	4	4	2	3	1
158	No Visited	Loreto	Museum	4	3	2	3	1
159	No Visited	Loreto	Museum	5	5	2	3	1
160	No Visited	Loreto	Museum	4	5	2	4	2
161	No Visited	Loreto	Museum	4	5	3	5	3
162	No Visited	Loreto	Museum	4	3	5	5	3
163	No Visited	Loreto	Museum	5	4	5	4	1
164	No Visited	Loreto	Museum	4	5	2	4	2
165	No Visited	Loreto	Museum	4	4	3	4	1
166	No Visited	Loreto	Museum	5	5	4	5	1
167	No Visited	Loreto	Museum	4	5	3	4	2
168	No Visited	Loreto	Museum	4	4	4	4	1
169	No Visited	Loreto	Museum	4	4	4	4	1
170	No Visited	Loreto	Museum	5	5	4	5	1
171	No Visited	Loreto	Museum	4	4	1	4	1
172	No Visited	Loreto	Pilpintuwasi	5	5	1	5	1
173	No Visited	Loreto	Pilpintuwasi	5	3	3	4	1
174	No Visited	Loreto	Pilpintuwasi	4	4	2	5	2
175	No Visited	Loreto	Pilpintuwasi	4	4	2	4	1
176	No Visited	Loreto	Pilpintuwasi	4	4	4	4	1
177	No Visited	Loreto	Pilpintuwasi	5	5	4	5	1
178	No Visited	Loreto	Pilpintuwasi	4	4	4	4	1
179	No Visited	Loreto	Pilpintuwasi	5	4	3	5	1
180	No Visited	Loreto	Pilpintuwasi	5	3	4	5	1
181	No Visited	Loreto	Pilpintuwasi	4	4	4	3	1
182	No Visited	Loreto	Pilpintuwasi	5	5	5	5	1
183	No Visited	Loreto	Pilpintuwasi	4	4	2	4	1
184	No Visited	Loreto	Pilpintuwasi	4	4	5	4	2
185	No Visited	Loreto	Pilpintuwasi	5	5	4	5	1
186	No Visited	Loreto	Pilpintuwasi	5	3	1	4	1
187	No Visited	Loreto	Pilpintuwasi	5	5	3	5	1
188	No Visited	Loreto	Pilpintuwasi	4	3	3	5	2
189	No Visited	Loreto	Pilpintuwasi	5	5	4	3	1
190	No Visited	Loreto	Pilpintuwasi	5	5	2	5	1
191	No Visited	Loreto	Pilpintuwasi	5	3	5	5	1
192	No Visited	Loreto	Pilpintuwasi	5	5	4	5	1
193	No Visited	Loreto	Pilpintuwasi	5	4	4	4	1
194	No Visited	Loreto	Pilpintuwasi	4	3	4	4	1
195	No Visited	Loreto	Pilpintuwasi	4	5	4	5	3
196	No Visited	Loreto	Pilpintuwasi	5	5	4	5	1
197	No Visited	Loreto	Pilpintuwasi	No_data	5	No_data	No_data
198	No Visited	Loreto	Pilpintuwasi	4	4	4	4	1
199	No Visited	Loreto	Pilpintuwasi	5	4	4	5	1
200	No Visited	Loreto	Pilpintuwasi	4	4	5	4	2
201	No Visited	Loreto	Pilpintuwasi	5	5	4	4	1
202	No Visited	Loreto	Pilpintuwasi	4	4	3	3	1
203	No Visited	Loreto	Pilpintuwasi	4	5	4	5	3
204	No Visited	Loreto	Pilpintuwasi	4	3	4	4	1
205	No Visited	Loreto	Pilpintuwasi	5	3	4	4	1
206	No Visited	Loreto	Pilpintuwasi	5	5	5	5	1
207	No Visited	Loreto	Pilpintuwasi	4	4	4	4	1
208	No Visited	Loreto	Pilpintuwasi	5	5	5	5	1
209	No Visited	Loreto	Pilpintuwasi	4	5	4	4	2
210	No Visited	Loreto	Pilpintuwasi	4	4	4	5	2
211	No Visited	Loreto	Pilpintuwasi	5	5	5	5	1
212	No Visited	Loreto	Pilpintuwasi	4	3	5	4	2
213	No Visited	Loreto	Pilpintuwasi	5	5	5	5	1
214	No Visited	Loreto	Pilpintuwasi	4	5	5	5	4
215	No Visited	Loreto	Pilpintuwasi	4	2	2	3	1
216	No Visited	Loreto	Pilpintuwasi	4	4	3	3	1
217	No Visited	Loreto	Pilpintuwasi	4	4	3	4	1
218	No Visited	Loreto	Pilpintuwasi	4	3	3	4	1
219	No Visited	Loreto	Pilpintuwasi	5	5	4	3	1
220	No Visited	Loreto	Pilpintuwasi	5	3	4	3	1
221	No Visited	Loreto	Pilpintuwasi	5	4	4	5	1
222	No Visited	Loreto	Pilpintuwasi	3	4	3	5	3
223	No Visited	Loreto	Pilpintuwasi	4	4	4	4	1
224	No Visited	Loreto	pilpintuwasi	4	5	4	4	2
225	No Visited	Loreto	Pilpintuwasi	4	3	5	4	2
226	No Visited	Loreto	Pilpintuwasi	5	5	5	5	1
227	No Visited	Loreto	Pilpintuwasi	4	5	5	5	4
228	No Visited	Loreto	Pilpintuwasi	5	4	4	5	1
229	No Visited	Loreto	Pilpintuwasi	4	4	4	4	1
230	No Visited	Loreto	Pilpintuwasi	3	2	5	1	2
231	No Visited	Loreto	Pilpintuwasi	5	3	1	4	1
232	No Visited	Loreto	Pilpintuwasi	2	4	3	5	4
233	No Visited	Loreto	Pilpintuwasi	5	3	4	4	1
234	No Visited	Loreto	Pilpintuwasi	4	5	3	4	2
235	No Visited	Loreto	Pilpintuwasi	5	4	3	4	1
236	No Visited	Loreto	Pilpintuwasi	5	4	No_data	5
237	No Visited	Loreto	Pilpintuwasi	3	4	4	4	4
238	No Visited	Loreto	Pilpintuwasi	5	3	4	3	1
239	No Visited	Loreto	Pilpintuwasi	5	5	4	5	1
240	No Visited	Loreto	Pilpintuwasi	4	4	2	4	1
241	No Visited	Loreto	Pilpintuwasi	5	4	2	5	1
242	No Visited	Loreto	Pilpintuwasi	4	4	4	4	1
243	No Visited	Loreto	Pilpintuwasi	5	5	5	5	1
244	No Visited	Loreto	Pilpintuwasi	4	5	4	3	2
245	No Visited	Loreto	Pilpintuwasi	5	5	3	5	1
246	No Visited	Loreto	Pilpintuwasi	4	5	3	4	2
247	No Visited	Loreto	Pilpintuwasi	2	4	4	4	4
248	No Visited	Loreto	Pilpintuwasi	5	5	4	5	1
249	No Visited	Loreto	Pilpintuwasi	5	5	5	5	1
250	No Visited	Loreto	Pilpintuwasi	4	4	5	3	2
251	No Visited	Loreto	Pilpintuwasi	4	4	5	4	2
252	No Visited	Loreto	Pilpintuwasi	5	5	4	4	1
253	No Visited	Loreto	Pilpintuwasi	5	5	5	4	1
254	No Visited	Loreto	Pilpintuwasi	4	5	5	5	4
255	No Visited	Loreto	Pilpintuwasi	3	5	3	4	3
256	No Visited	Loreto	Pilpintuwasi	5	4	3	3	1
257	No Visited	Loreto	Pilpintuwasi	5	4	4	4	1
258	No Visited	Loreto	Pilpintuwasi	4	5	5	4	3
259	No Visited	Loreto	Pilpintuwasi	4	4	3	2	1
260	No Visited	Loreto	Pilpintuwasi	5	5	5	5	1
261	No Visited	Loreto	Pilpintuwasi	5	3	3	4	1
262	No Visited	Loreto	Pilpintuwasi	2	5	3	4	4
263	No Visited	Loreto	Pilpintuwasi	4	5	4	4	2
264	No Visited	Loreto	Pilpintuwasi	5	5	3	5	1
265	No Visited	Loreto	Pilpintuwasi	4	4	3	5	2
266	No Visited	Loreto	Pilpintuwasi	4	5	4	1	2
267	No Visited	Loreto	Pilpintuwasi	4	5	5	5	4
268	No Visited	Loreto	Pilpintuwasi	4	5	5	5	4
269	No Visited	Loreto	Pilpintuwasi	3	4	5	4	4
270	No Visited	Loreto	Pilpintuwasi	4	3	3	4	1
271	No Visited	Loreto	Pilpintuwasi	4	5	4	5	3
272	No Visited	Loreto	Pilpintuwasi	5	5	5	5	1
273	No Visited	Madre de Dios	Rainforest	5	5	5	5	1
274	No Visited	Madre de Dios	Rainforest	4	5	4	5	3
275	No Visited	Madre de Dios	Rainforest	5	5	5	5	1
276	No Visited	Madre de Dios	Rainforest	4	4	4	3	1
277	No Visited	Madre de Dios	Rainforest	4	4	4	3	1
278	No Visited	Madre de Dios	Rainforest	5	3	4	4	1
279	No Visited	Madre de Dios	Rainforest	4	3	2	4	1
280	No Visited	Madre de Dios	Rainforest	4	5	5	4	3
281	No Visited	Madre de Dios	Rainforest	4	4	3	3	1
282	No Visited	Madre de Dios	Rainforest	5	5	5	5	1
283	No Visited	Madre de Dios	Rainforest	4	4	4	4	1
284	No Visited	Madre de Dios	Rainforest	5	4	3	3	1
285	No Visited	Madre de Dios	Rainforest	5	5	5	5	1
286	No Visited	Madre de Dios	Rainforest	5	5	4	4	1
287	No Visited	Madre de Dios	Rainforest	5	5	5	5	1
288	No Visited	Madre de Dios	Rainforest	5	5	5	5	1
289	No Visited	Madre de Dios	Rainforest	4	3	5	4	2
290	No Visited	Madre de Dios	Rainforest	5	4	5	4	1
291	No Visited	Madre de Dios	Rainforest	4	4	5	5	3
292	No Visited	Madre de Dios	Rainforest	5	5	5	5	1
293	No Visited	Madre de Dios	Rainforest	4	5	4	4	2
294	No Visited	Madre de Dios	Rainforest	4	4	5	4	2
295	No Visited	Madre de Dios	Rainforest	4	5	4	4	2
296	No Visited	Madre de Dios	Rainforest	5	5	5	5	1
297	No Visited	Madre de Dios	Rainforest	4	5	5	5	4
298	No Visited	Madre de Dios	Rainforest	4	4	4	5	2
299	No Visited	Madre de Dios	Rainforest	4	4	5	3	2
300	No Visited	Madre de Dios	Rainforest	5	5	4	4	1
301	No Visited	Madre de Dios	Rainforest	4	3	3	3	1
302	No Visited	Madre de Dios	Rainforest	5	5	5	5	1
303	No Visited	Madre de Dios	Rainforest	4	4	4	3	1
304	No Visited	Madre de Dios	Rainforest	3	4	5	5	4
305	No Visited	Madre de Dios	Rainforest	3	1	4	4	3
306	No Visited	Madre de Dios	Rainforest	4	4	2	4	1
307	No Visited	Madre de Dios	Rainforest	4	4	4	4	1
308	No Visited	Madre de Dios	Rainforest	4	4	3	4	1
309	No Visited	Madre de Dios	Rainforest	4	4	3	4	1
310	No Visited	Madre de Dios	Rainforest	3	3	4	3	2
311	No Visited	Madre de Dios	Rainforest	4	4	4	4	1
312	No Visited	Madre de Dios	Rainforest	4	3	3	4	1
313	No Visited	Madre de Dios	Rainforest	4	4	4	3	1
314	No Visited	Madre de Dios	Rainforest	3	3	1	1	1
315	No Visited	Madre de Dios	Rainforest	5	3	3	4	1
316	No Visited	Madre de Dios	Rainforest	5	5	3	4	1
317	No Visited	Madre de Dios	Rainforest	5	4	3	3	1
318	No Visited	Madre de Dios	Rainforest	3	4	4	4	4
319	No Visited	Madre de Dios	Rainforest	4	3	5	4	2
320	No Visited	Madre de Dios	Rainforest	4	4	5	5	3
321	No Visited	Madre de Dios	Rainforest	5	5	5	5	1
322	No Visited	Madre de Dios	Rainforest	4	4	4	4	1
323	No Visited	Madre de Dios	Rainforest	5	5	5	5	1
324	No Visited	Madre de Dios	Rainforest	4	4	4	4	1
325	No Visited	Madre de Dios	Rainforest	4	4	4	4	1
326	No Visited	Madre de Dios	Rainforest	4	3	3	4	1
327	No Visited	Madre de Dios	Rainforest	4	4	3	4	1
328	No Visited	Madre de Dios	Rainforest	4	4	3	4	1
329	No Visited	Madre de Dios	Rainforest	5	5	4	4	1
				4.39329	4.32523	3.83436	4.28354	1.47239

## Sheet: a
			Q_18_loca_taken	Nº Total	Q1_How_many	Q2Mammals	Q2Birds	Q2Biodiversity	Q2Flora	Q2Culture	Q2Adventure	Q2Landscape	Q3_How_ Likely	Q4.1	Q4.2	Q4.3	Q4.4	Q4.5	Q5Jagu	Q5Gia_ot	Q5Pink_d	Q5Grey_do	Q5Neo_ot	Q5Cock_ro	Q5Black_c	Q5white_ca	Q5Uaka	Q5Spid	Q5red_ma	Q5How_mon	Q5brow_cap	Q5Tapi	Q5Whi_pec	Q5capyba	Q5Anacon	Q5Gian_ant	Q5Squ_mon	Q5Harpy	Q5Sloth	Q6Jagu	Q6gia_ot	Q6red_ma	Q6uaka	Q6pink_d	Q6spid	Q6tapi	Q6neo_ot	Q6whi_pec	Q6black_c
1	No Visited	Loreto	CREA	379	0	5	5	5	5	3	4	4	2	Manatee	Monkeys	Dolphins	Catfish	Pirañas	No_data	No_data	5	No_data	No_data	No_data	No_data	No_data	No_data	No_data	1	No_data	No_data	No_data	No_data	No_data	4	3	No_data	No_data	No_data	No_data	No_data	No_data	No_data	No_data	No_data	No_data	No_data	No_data	No_data
2	No Visited	Loreto	CREA	207	0	4	4	4	4	4	4	4	2	Monkeys	snakes	Caiman	Frogs	Tarantula	1	5	No_data	No_data	No_data	No_data	No_data	2	No_data	No_data	No_data	No_data	3	No_data	No_data	No_data	4	No_data	No_data	No_data	No_data	No_data	No_data	No_data	101	59	No_data	83	No_data	No_data	No_data
3	No Visited	Loreto	CREA	209	0	4	4	4	4	4	4	4	3	Fish	Butterflies	No_data	No_data	No_data	1	No_data	No_data	3	No_data	No_data	No_data	No_data	No_data	No_data	4	No_data	2	No_data	No_data	No_data	5	No_data	No_data	No_data	No_data	120	137	120	121	128	131	127	144	103	137
4	No Visited	Loreto	CREA	205	0	5	5	5	5	5	5	5	4	Sloth	Butterflies	Pirañas	Jaguar	Dolphins	No_data	2	3	No_data	No_data	No_data	5	No_data	No_data	No_data	No_data	No_data	No_data	No_data	No_data	No_data	1	No_data	No_data	No_data	4	100	20	20	51	41	51	20	20	20	41
5	No Visited	Loreto	CREA	206	0	5	5	5	4	4	4	4	4	Pink river dolphins	Jaguar	Pirañas	Manatee	Monkeys	No_data	No_data	1	2	No_data	No_data	No_data	3	No_data	No_data	No_data	No_data	No_data	No_data	No_data	No_data	4	5	No_data	No_data	No_data	39	30	30	20	41	10	20	10	30	39
6	No Visited	Loreto	CREA	213	0	5	5	5	5	5	4	5	5	Jaguar	Monkeys	Macaws	No_data	No_data	No_data	No_data	3	No_data	1	No_data	5	No_data	No_data	No_data	2	No_data	No_data	No_data	No_data	No_data	No_data	No_data	4	No_data	No_data	32	31	37	3	38	30	27	31	31	48
7	No Visited	Loreto	CREA	214	0	5	5	5	5	5	5	5	5	Dolphins	Birds	Snakes	Sloth	Butterflies	No_data	1	No_data	No_data	No_data	No_data	No_data	No_data	No_data	4	No_data	3	No_data	No_data	No_data	No_data	5	2	No_data	No_data	No_data	No_data	31	No_data	No_data	No_data	No_data	No_data	No_data	No_data	No_data
8	No Visited	Loreto	CREA	227	0	4	4	5	5	5	3	5	4	Tapir	Dolphins	Sloth	Jaguar	Butterflies	4	2	No_data	No_data	No_data	No_data	No_data	No_data	No_data	No_data	No_data	No_data	No_data	3	No_data	1	No_data	5	No_data	No_data	No_data	85	37	56	54	39	44	70	82	46	42
9	No Visited	Loreto	CREA	228	0	4	3	4	4	3	3	4	4	Monkeys	Manatee	Pirañas	Butterflies	No_data	1	No_data	2	No_data	No_data	No_data	5	No_data	No_data	No_data	No_data	3	No_data	No_data	No_data	4	No_data	No_data	No_data	No_data	No_data	51	No_data	41	25	51	41	20	20	No_data	41
10	No Visited	Loreto	CREA	216	0	5	5	5	5	4	3	4	5	Pink river dolphins	Howler monkey	Monkeys	Birds	Paiche	No_data	1	4	No_data	2	5	No_data	No_data	No_data	No_data	No_data	3	No_data	No_data	No_data	No_data	No_data	No_data	No_data	No_data	No_data	No_data	25	No_data	No_data	25	No_data	No_data	25	No_data	No_data
11	No Visited	Loreto	CREA	218	0	5	5	5	5	4	3	5	5	Pink river dolphins	Monkeys	Birds	Fish	No_data	No_data	5	1	3	No_data	No_data	No_data	No_data	No_data	No_data	No_data	4	No_data	No_data	No_data	No_data	No_data	2	No_data	No_data	No_data	15	35	10	25	45	25	15	25	15	25
12	No Visited	Loreto	CREA	239	0	5	5	5	5	5	5	5	2	Mammals	Birds	Insects	Reptiles	No_data	No_data	1	No_data	No_data	2	No_data	No_data	No_data	3	No_data	No_data	No_data	No_data	No_data	5	No_data	4	No_data	No_data	No_data	No_data	139	139	151	144	142	137	146	144	161	137
13	No Visited	Loreto	CREA	234	0	5	4	4	5	5	5	5	4	Monkeys	Caiman	Sloth	Snakes	Dolphins	No_data	No_data	No_data	No_data	No_data	No_data	2	No_data	4	No_data	No_data	3	No_data	No_data	No_data	No_data	1	No_data	No_data	No_data	5	151	100	103	107	100	101	165	145	120	203
14	No Visited	Loreto	CREA	236	0	4	4	4	4	4	4	5	4	Birds	Caiman	Monkeys	Dolphins	Butterflies	No_data	No_data	No_data	4	No_data	No_data	No_data	No_data	No_data	No_data	2	No_data	No_data	3	No_data	No_data	No_data	5	No_data	No_data	1	100	101	100	100	101	101	100	101	101	101
15	No Visited	Loreto	CREA	244	0	4	4	4	4	4	4	4	4	Manatee	Monkeys	Jaguar	Insects	Birds	4	No_data	2	No_data	No_data	No_data	No_data	No_data	No_data	No_data	3	No_data	No_data	No_data	No_data	No_data	1	No_data	No_data	No_data	5	201	200	201	200	200	200	200	200	200	201
16	No Visited	Loreto	CREA	235	0	5	5	5	5	5	5	5	5	Anaconda	Manatee	Monkeys	Dolphins	No_data	No_data	No_data	No_data	No_data	No_data	No_data	No_data	No_data	2	No_data	No_data	1	No_data	No_data	No_data	No_data	5	4	No_data	No_data	3	51	54	54	46	56	46	39	63	56	51
17	No Visited	Loreto	CREA	245	0	5	5	5	5	5	5	5	5	Caiman	Dolphins	Manatee	Monkeys	Snakes	1	No_data	3	No_data	No_data	No_data	2	No_data	No_data	No_data	No_data	4	No_data	No_data	No_data	No_data	No_data	5	No_data	No_data	No_data	No_data	No_data	No_data	No_data	No_data	No_data	No_data	No_data	No_data	No_data
18	No Visited	Loreto	CREA	246	0	5	5	5	5	5	5	5	2	Pink river dolphins	Monkeys	Sloth	Giant anteater	Caiman	No_data	1	No_data	No_data	No_data	No_data	No_data	5	No_data	No_data	No_data	No_data	No_data	No_data	No_data	4	No_data	2	No_data	3	No_data	1000	100	100	200	100	100	100	300	100	400
19	No Visited	Loreto	CREA	247	0	5	5	4	4	5	4	5	2	Sloth	Monkeys	Macaws	Dolphins	Birds	3	No_data	No_data	2	No_data	No_data	No_data	No_data	No_data	4	5	No_data	No_data	No_data	No_data	No_data	No_data	No_data	No_data	No_data	1	300	No_data	200	No_data	200	No_data	No_data	No_data	No_data	No_data
20	No Visited	Loreto	CREA	256	0	4	4	4	4	4	4	4	4	Mammals	Birds	Reptiles	Fish	No_data	4	No_data	No_data	No_data	No_data	No_data	No_data	No_data	No_data	3	2	No_data	1	No_data	No_data	No_data	No_data	No_data	5	No_data	No_data	200	200	200	200	200	200	200	200	200	200
21	No Visited	Loreto	CREA	258	0	5	5	5	5	5	5	5	4	Birds	Monkeys	Butterflies	Big cats	No_data	3	No_data	2	No_data	4	No_data	No_data	No_data	No_data	No_data	1	No_data	No_data	No_data	No_data	No_data	No_data	No_data	5	No_data	No_data	200	No_data	No_data	No_data	No_data	No_data	No_data	No_data	No_data	No_data
22	No Visited	Loreto	CREA	248	0	5	5	5	5	5	3	5	5	Jaguar	Monkeys	Birds	Caiman	No_data	No_data	No_data	No_data	5	No_data	No_data	No_data	No_data	No_data	No_data	3	1	No_data	No_data	No_data	No_data	No_data	No_data	4	No_data	2	No_data	No_data	No_data	No_data	No_data	No_data	No_data	No_data	No_data	No_data
23	No Visited	Loreto	CREA	251	0	4	4	5	4	5	4	4	5	Pink river dolphins	Monkeys	Caiman	Manatee	Anaconda	5	3	1	No_data	No_data	No_data	No_data	No_data	No_data	4	No_data	No_data	No_data	No_data	No_data	2	No_data	No_data	No_data	No_data	No_data	51	No_data	No_data	No_data	51	No_data	No_data	No_data	No_data	No_data
24	No Visited	Loreto	CREA	253	0	4	4	4	4	4	4	3	5	Anaconda	Sloths	Snakes	Caiman	Caiman	5	No_data	No_data	No_data	No_data	No_data	3	No_data	No_data	No_data	No_data	No_data	No_data	No_data	No_data	No_data	1	4	No_data	No_data	2	400	500	300	400	500	400	201	400	200	500
25	No Visited	Loreto	CREA	263	0	4	4	4	4	4	4	4	1	Dolphins	Manatee	Otters	Monkeys	Birds	No_data	3	4	No_data	No_data	No_data	No_data	No_data	No_data	No_data	No_data	No_data	No_data	1	No_data	2	No_data	No_data	No_data	No_data	5	300	101	No_data	100	100	100	100	100	101	100
26	No Visited	Loreto	CREA	268	0	4	4	4	4	3	4	4	4	Monkeys	Birds	Fish	No_data	No_data	1	No_data	No_data	5	No_data	No_data	No_data	No_data	No_data	4	3	No_data	No_data	No_data	No_data	No_data	No_data	No_data	No_data	No_data	2	No_data	No_data	No_data	No_data	No_data	No_data	No_data	No_data	No_data	No_data
27	No Visited	Loreto	CREA	270	0	4	4	5	4	4	3	5	4	Snakes	Harpy eagle	Frogs	Tarantula	Turtles	No_data	No_data	3	No_data	No_data	No_data	No_data	No_data	No_data	No_data	No_data	No_data	No_data	4	No_data	No_data	2	1	No_data	5	No_data	62	20	6	30	30	6	41	10	No_data	25
28	No Visited	Loreto	CREA	273	0	4	4	4	4	4	3	4	1	Pink river dolphins	Anaconda	Martín pescador	Tarantula	Humming birds	5	No_data	1	No_data	No_data	No_data	No_data	No_data	No_data	No_data	No_data	No_data	No_data	No_data	No_data	No_data	2	4	No_data	No_data	3	100	No_data	No_data	No_data	51	No_data	No_data	No_data	No_data	No_data
29	No Visited	Loreto	CREA	272	0	4	4	4	4	4	3	4	3	Pink river dolphins	Manatee	Anaconda	Tigrillo	Caiman	1	No_data	No_data	No_data	4	No_data	2	No_data	No_data	No_data	No_data	No_data	No_data	No_data	No_data	3	No_data	No_data	No_data	No_data	5	100	No_data	No_data	No_data	100	No_data	No_data	No_data	No_data	No_data
30	No Visited	Loreto	CREA	283	0	4	4	4	4	4	3	4	3	Snakes	Sloths	Tarantulas	Pink river dolphins	Frogs	No_data	No_data	5	No_data	No_data	4	No_data	No_data	No_data	No_data	No_data	No_data	No_data	No_data	No_data	No_data	1	3	No_data	2	No_data	No_data	No_data	No_data	No_data	100	No_data	No_data	No_data	No_data	No_data
31	No Visited	Loreto	CREA	281	0	4	4	4	4	4	4	4	4	Sloth	Jaguar	Toucan	Butterflies	Manatee	2	4	No_data	No_data	No_data	No_data	No_data	No_data	No_data	No_data	No_data	No_data	No_data	No_data	No_data	5	No_data	3	No_data	No_data	1	51	20	No_data	No_data	No_data	No_data	20	20	No_data	No_data
32	No Visited	Loreto	CREA	279	0	5	5	5	5	4	3	5	5	Jaguar	Jaguar	Bald uakari monkey	Pink river dolphins	Manatee	1	No_data	No_data	No_data	4	No_data	No_data	No_data	No_data	No_data	No_data	No_data	No_data	No_data	No_data	No_data	No_data	5	No_data	2	3	No_data	No_data	No_data	No_data	No_data	No_data	No_data	No_data	No_data	No_data
33	No Visited	Loreto	CREA	280	0	4	3	4	3	5	5	4	5	Sloth	Caiman	Anaconda	Tarantula	Jaguar	2	3	No_data	No_data	No_data	No_data	No_data	No_data	No_data	No_data	No_data	No_data	No_data	No_data	5	No_data	No_data	4	No_data	No_data	1	100	70	25	51	30	41	75	61	100	80
34	No Visited	Loreto	CREA	282	0	4	3	4	3	4	3	4	5	Snakes	Monkeys	Caiman	Jaguar	Harpy eagle	No_data	No_data	No_data	No_data	No_data	4	3	No_data	No_data	2	No_data	1	No_data	No_data	5	No_data	No_data	No_data	No_data	No_data	No_data	No_data	No_data	100	No_data	No_data	No_data	No_data	No_data	No_data	100
35	No Visited	Loreto	CREA	284	0	4	2	5	3	4	5	4	5	Jaguar	Manatee	Anaconda	Giant anteater	Monkeys	1	No_data	No_data	No_data	4	No_data	No_data	No_data	No_data	No_data	No_data	No_data	3	No_data	5	No_data	2	No_data	No_data	No_data	No_data	351	No_data	No_data	No_data	No_data	No_data	No_data	No_data	No_data	No_data
36	No Visited	Loreto	CREA	285	0	5	3	5	3	4	4	4	5	Jaguar	Dolphins	Otters	Anaconda	No_data	2	No_data	No_data	No_data	1	No_data	No_data	No_data	No_data	No_data	No_data	4	No_data	No_data	No_data	No_data	No_data	3	5	No_data	No_data	No_data	101	No_data	No_data	151	100	No_data	100	No_data	No_data
37	No Visited	Loreto	CREA	288	0	4	4	4	4	4	4	4	2	Jaguar	Caiman	Anaconda	Monkeys	No_data	3	No_data	1	No_data	No_data	No_data	No_data	No_data	No_data	No_data	5	No_data	No_data	4	No_data	No_data	2	No_data	No_data	No_data	No_data	100	No_data	No_data	No_data	No_data	No_data	No_data	No_data	No_data	No_data
38	No Visited	Loreto	CREA	289	0	5	5	5	5	5	5	5	3	Snakes	Caiman	Pirañas	Monkeys	Birds	2	No_data	No_data	No_data	No_data	No_data	1	No_data	No_data	No_data	5	4	No_data	No_data	No_data	No_data	No_data	No_data	3	No_data	No_data	No_data	No_data	No_data	No_data	No_data	No_data	No_data	No_data	No_data	No_data
39	No Visited	Loreto	CREA	286	0	4	4	5	5	4	5	5	5	Jaguar	Monkeys	Fish	Birds	Insects	3	No_data	1	4	5	No_data	No_data	No_data	No_data	No_data	No_data	No_data	No_data	No_data	No_data	No_data	No_data	No_data	2	No_data	No_data	No_data	101	No_data	No_data	101	No_data	No_data	No_data	No_data	No_data
40	No Visited	Loreto	CREA	287	0	4	4	4	4	4	4	4	5	Jaguar	Ocelot	Anaconda	Monkeys	Dolphins	1	No_data	No_data	No_data	5	No_data	4	No_data	No_data	No_data	3	2	No_data	No_data	No_data	No_data	No_data	No_data	No_data	No_data	No_data	100	100	101	101	100	100	101	100	100	100
41	No Visited	Loreto	CREA	303	0	4	4	4	4	4	4	4	1	Macaws	Toucan	No_data	No_data	No_data	4	No_data	No_data	No_data	No_data	3	No_data	No_data	No_data	No_data	2	1	No_data	No_data	No_data	No_data	No_data	No_data	No_data	5	No_data	No_data	No_data	No_data	No_data	No_data	No_data	No_data	No_data	No_data	No_data
42	No Visited	Loreto	CREA	298	0	4	4	4	4	4	5	4	3	Caiman	Monkeys	Macaws	Dolphins	Jaguar	2	No_data	No_data	4	No_data	No_data	No_data	No_data	No_data	No_data	No_data	1	No_data	5	No_data	No_data	No_data	No_data	No_data	No_data	3	200	99	100	100	100	100	100	100	103	100
43	No Visited	Loreto	CREA	305	0	4	3	4	4	5	4	4	3	Pink river dolphins	Caiman	Snakes	Birds	Monkeys	1	No_data	2	No_data	No_data	5	No_data	No_data	4	No_data	No_data	No_data	No_data	3	No_data	No_data	No_data	No_data	No_data	No_data	No_data	No_data	No_data	No_data	No_data	No_data	No_data	No_data	No_data	No_data	No_data
44	No Visited	Loreto	CREA	293	0	5	4	5	3	4	5	5	4	Dolphins	Monkeys	Macaws	No_data	No_data	2	No_data	No_data	5	No_data	No_data	1	No_data	No_data	No_data	3	No_data	No_data	No_data	No_data	No_data	No_data	No_data	4	No_data	No_data	No_data	No_data	No_data	No_data	No_data	No_data	No_data	No_data	No_data	No_data
45	No Visited	Loreto	CREA	300	0	2	4	4	3	5	5	3	4	Shushupe	Jaguar	Anaconda	Frogs	Pink river dolphins	1	No_data	4	No_data	No_data	No_data	3	No_data	No_data	No_data	2	No_data	No_data	No_data	No_data	No_data	No_data	No_data	No_data	5	No_data	50	No_data	No_data	No_data	21	No_data	No_data	No_data	No_data	50
46	No Visited	Loreto	CREA	304	0	4	4	4	4	4	4	4	4	paiche	snakes	Sloth	No_data	No_data	No_data	No_data	No_data	No_data	4	No_data	5	No_data	No_data	No_data	3	1	No_data	No_data	No_data	No_data	2	No_data	No_data	No_data	No_data	50	59	50	50	50	53	61	50	55	50
47	No Visited	Loreto	CREA	307	0	4	5	5	4	4	4	4	4	Jaguar	Sloths	harpy eagly	Pink river dolphins	Cock of the rock	1	No_data	No_data	No_data	No_data	2	No_data	No_data	No_data	No_data	3	No_data	No_data	No_data	No_data	No_data	No_data	4	No_data	5	No_data	No_data	No_data	No_data	No_data	No_data	No_data	No_data	No_data	No_data	No_data
48	No Visited	Loreto	CREA	295	0	4	4	4	4	4	3	4	5	Pink river dolphins	Manatee	Caiman	Anguila electrica	Mantaraya	No_data	No_data	2	No_data	No_data	5	3	No_data	No_data	No_data	1	No_data	No_data	4	No_data	No_data	No_data	No_data	No_data	No_data	No_data	151	No_data	101	No_data	No_data	No_data	No_data	No_data	No_data	200
49	No Visited	Loreto	CREA	315	0	4	4	4	4	4	2	4	2	Monkeys	Birds	No_data	No_data	No_data	No_data	1	No_data	No_data	No_data	No_data	No_data	5	No_data	2	3	No_data	No_data	4	No_data	No_data	No_data	No_data	No_data	No_data	No_data	No_data	No_data	No_data	No_data	No_data	No_data	No_data	No_data	No_data	No_data
50	No Visited	Loreto	CREA	312	0	4	3	4	4	4	4	4	4	Caiman	Piraña	Anaconda	Sloth	Monkeys	No_data	5	3	No_data	No_data	No_data	No_data	No_data	No_data	No_data	1	No_data	No_data	No_data	No_data	No_data	2	No_data	No_data	No_data	4	No_data	No_data	No_data	No_data	No_data	No_data	No_data	No_data	No_data	No_data
51	No Visited	Loreto	CREA	317	0	5	5	5	5	4	4	4	4	Monkeys	Anaconda	Manatee	Harpy eagle	Macaws	No_data	No_data	No_data	No_data	2	No_data	4	No_data	No_data	No_data	No_data	No_data	No_data	No_data	No_data	No_data	3	No_data	5	No_data	1	200	200	201	200	201	200	200	199	200	200
52	No Visited	Loreto	CREA	318	0	4	4	5	4	5	4	4	4	Manatee	Monkeys	Fish	Harpy eagle	Caiman	No_data	No_data	5	No_data	No_data	No_data	No_data	4	No_data	No_data	3	1	No_data	No_data	No_data	No_data	2	No_data	No_data	No_data	No_data	51	No_data	No_data	No_data	No_data	No_data	No_data	No_data	No_data	No_data
53	No Visited	Loreto	CREA	314	0	5	5	5	5	5	4	5	5	Manatee	Monkeys	Toucan	Jaguar	Sloth	No_data	5	1	No_data	No_data	4	No_data	No_data	No_data	No_data	No_data	3	No_data	No_data	No_data	No_data	No_data	No_data	No_data	No_data	2	41	No_data	No_data	No_data	41	No_data	No_data	No_data	No_data	No_data
54	No Visited	Loreto	CREA	320	0	4	4	4	4	4	4	4	2	Manatee	Howler monkey	Jaguar	Monkeys	No_data	1	No_data	No_data	No_data	No_data	No_data	5	No_data	No_data	No_data	3	2	No_data	No_data	No_data	No_data	No_data	No_data	No_data	4	No_data	No_data	No_data	No_data	No_data	No_data	No_data	No_data	No_data	No_data	No_data
55	No Visited	Loreto	CREA	321	0	5	5	5	4	5	3	4	4	Giant river otters	Manatee	No_data	No_data	No_data	No_data	No_data	3	No_data	4	1	No_data	No_data	No_data	No_data	5	No_data	No_data	No_data	No_data	2	No_data	No_data	No_data	No_data	No_data	No_data	No_data	No_data	No_data	No_data	No_data	No_data	101	No_data	No_data
56	No Visited	Loreto	CREA	326	0	5	4	4	4	4	4	4	4	Monkeys	Manatee	Turtles	No_data	No_data	1	No_data	3	No_data	No_data	No_data	No_data	No_data	No_data	No_data	No_data	No_data	5	No_data	No_data	No_data	No_data	No_data	4	No_data	2	200	No_data	120	No_data	No_data	No_data	No_data	99	No_data	103
57	No Visited	Loreto	CREA	323	0	4	4	4	3	5	5	5	5	Anaconda	Monkeys	Pirañas	Birds	No_data	1	No_data	2	3	No_data	No_data	No_data	No_data	No_data	4	5	No_data	No_data	No_data	No_data	No_data	No_data	No_data	No_data	No_data	No_data	1000	No_data	51	101	501	100	No_data	No_data	No_data	No_data
58	No Visited	Loreto	CREA	325	0	5	5	5	5	5	5	5	5	Jaguar	Puma	Monkeys	Caiman	Pink river dolphins	3	No_data	2	No_data	No_data	No_data	4	No_data	5	No_data	No_data	1	No_data	No_data	No_data	No_data	No_data	No_data	No_data	No_data	No_data	No_data	No_data	No_data	No_data	No_data	No_data	No_data	No_data	No_data	No_data
59	No Visited	Loreto	CREA	338	0	5	4	5	5	4	4	5	3	Monkeys	Piraña	Manatee	Macaws	Tarantula	No_data	No_data	1	No_data	No_data	No_data	No_data	3	No_data	No_data	5	No_data	No_data	No_data	No_data	No_data	No_data	2	4	No_data	No_data	20	20	20	20	20	20	20	20	20	20
60	No Visited	Loreto	CREA	333	0	4	4	4	3	4	4	4	4	Sloth	Dolphins	Manatee	Monkeys	Birds	No_data	2	No_data	3	5	No_data	No_data	No_data	No_data	No_data	No_data	No_data	No_data	4	No_data	No_data	No_data	No_data	No_data	No_data	1	70	70	70	70	70	70	70	70	70	70
61	No Visited	Loreto	CREA	341	0	3	5	5	4	4	5	4	4	Snakes	Caiman	Manatee	Macaws	No_data	No_data	5	1	No_data	No_data	No_data	3	No_data	No_data	No_data	No_data	No_data	No_data	No_data	No_data	2	4	No_data	No_data	No_data	No_data	599	554	580	483	570	292	473	231	469	389
62	No Visited	Loreto	CREA	335	0	4	4	4	4	5	5	5	5	Jaguar	Monkeys	Snakes	No_data	No_data	1	No_data	5	No_data	No_data	No_data	2	No_data	No_data	3	No_data	No_data	No_data	No_data	No_data	No_data	4	No_data	No_data	No_data	No_data	65	No_data	No_data	No_data	No_data	32	No_data	No_data	No_data	No_data
63	No Visited	Loreto	CREA	345	0	4	5	4	5	5	3	5	3	Caiman	Birds	Turtles	Monkeys	Dolphins	No_data	No_data	3	No_data	No_data	No_data	2	No_data	No_data	No_data	No_data	4	No_data	No_data	No_data	5	1	No_data	No_data	No_data	No_data	No_data	No_data	No_data	No_data	No_data	No_data	No_data	No_data	No_data	No_data
64	No Visited	Loreto	CREA	346	0	4	3	4	4	4	4	4	4	Monkeys	Birds	Snakes	Tarantula	Caiman	4	No_data	No_data	No_data	2	No_data	No_data	No_data	3	No_data	No_data	No_data	1	No_data	No_data	No_data	No_data	No_data	5	No_data	No_data	No_data	No_data	No_data	No_data	No_data	No_data	No_data	No_data	No_data	No_data
65	No Visited	Loreto	CREA	353	0	No_data	4	4	No_data	4	No_data	4	3	Dolphins	Monkeys	Toucan	Manatee	Macaws	No_data	No_data	1	2	No_data	No_data	No_data	No_data	No_data	5	No_data	4	No_data	No_data	No_data	No_data	No_data	No_data	3	No_data	No_data	399	111	120	114	113	117	44	59	46	269
66	No Visited	Loreto	CREA	354	0	4	3	4	4	4	3	4	3	Caiman	Monkeys	Manatee	Dolphins	Anaconda	3	No_data	2	No_data	No_data	No_data	No_data	4	No_data	No_data	No_data	No_data	No_data	No_data	No_data	No_data	1	No_data	No_data	No_data	5	No_data	No_data	No_data	No_data	No_data	No_data	No_data	No_data	No_data	No_data
67	No Visited	Loreto	CREA	355	0	4	3	4	4	4	4	4	4	Monkeys	Birds	Dolphins	Anaconda	Sloth	2	No_data	No_data	No_data	5	No_data	No_data	No_data	No_data	1	No_data	3	No_data	No_data	No_data	No_data	No_data	No_data	4	No_data	No_data	107	20	46	66	86	121	39	42	18	7
68	No Visited	Loreto	CREA	360	0	5	4	5	3	4	5	5	5	Jaguar	Monkeys	Anaconda	Dolphins	Pirañas	1	No_data	3	No_data	No_data	No_data	No_data	No_data	No_data	5	No_data	No_data	No_data	No_data	No_data	No_data	4	No_data	2	No_data	No_data	100	No_data	No_data	No_data	No_data	51	No_data	No_data	No_data	No_data
69	No Visited	Loreto	CREA	361	0	5	5	5	5	5	4	4	5	Birds	Reptiles	Insects	Mammals	Frogs	No_data	No_data	No_data	No_data	No_data	No_data	No_data	No_data	No_data	No_data	No_data	5	No_data	2	No_data	1	4	3	No_data	No_data	No_data	No_data	No_data	No_data	No_data	No_data	99	No_data	No_data	No_data	No_data
70	No Visited	Loreto	CREA	365	0	5	5	5	5	5	5	5	3	Jaguar	Anaconda	Monkeys	Sloth	Butterflies	No_data	No_data	No_data	No_data	No_data	No_data	No_data	3	No_data	No_data	5	No_data	No_data	No_data	No_data	No_data	4	No_data	1	No_data	2	400	No_data	No_data	No_data	No_data	No_data	No_data	No_data	No_data	No_data
71	No Visited	Loreto	CREA	366	0	5	5	5	5	5	5	5	3	Jaguar	Monkeys	No_data	No_data	No_data	3	No_data	No_data	No_data	No_data	No_data	2	5	No_data	No_data	No_data	No_data	No_data	No_data	No_data	No_data	1	No_data	No_data	No_data	4	300	No_data	No_data	No_data	No_data	No_data	No_data	No_data	No_data	No_data
72	No Visited	Loreto	CREA	370	0	4	4	4	4	4	4	4	3	Sloth	Monkeys	Anaconda	No_data	No_data	3	No_data	2	No_data	4	No_data	No_data	No_data	No_data	No_data	No_data	No_data	No_data	No_data	No_data	5	No_data	No_data	No_data	No_data	1	100	No_data	No_data	No_data	51	No_data	No_data	No_data	No_data	No_data
73	No Visited	Loreto	CREA	371	0	4	4	4	4	4	4	4	4	Manatee	Sloths	Monkeys	Toucan	Macaws	No_data	No_data	3	No_data	No_data	No_data	No_data	No_data	No_data	No_data	1	No_data	No_data	No_data	No_data	4	5	No_data	No_data	No_data	2	No_data	No_data	No_data	No_data	50	No_data	No_data	No_data	No_data	No_data
74	No Visited	Loreto	CREA	364	0	5	5	5	5	5	5	5	5	Monkeys	Tarantula	No_data	No_data	No_data	No_data	No_data	3	4	No_data	No_data	No_data	No_data	No_data	2	No_data	No_data	No_data	No_data	No_data	No_data	No_data	5	No_data	1	No_data	No_data	No_data	No_data	No_data	No_data	No_data	No_data	No_data	No_data	No_data
75	No Visited	Loreto	CREA	372	0	4	4	4	4	4	3	4	5	Tapir	Jaguar	Monkeys	Otters	Harpy eagle	3	2	No_data	No_data	No_data	No_data	No_data	No_data	No_data	No_data	No_data	No_data	No_data	No_data	5	No_data	No_data	4	No_data	1	No_data	No_data	No_data	No_data	No_data	No_data	No_data	No_data	No_data	No_data	No_data
76	No Visited	Loreto	CREA	376	0	5	5	5	5	5	1	5	4	Dolphins	Sloths	Caiman	Birds	No_data	No_data	No_data	2	1	No_data	No_data	4	No_data	No_data	No_data	No_data	No_data	No_data	No_data	No_data	No_data	No_data	No_data	No_data	5	3	No_data	No_data	No_data	No_data	100	No_data	No_data	No_data	No_data	No_data
77	No Visited	Loreto	CREA	378	0	4	5	5	5	4	4	5	4	Jaguar	Monkeys	Dolphins	Birds	Tapir	4	No_data	No_data	No_data	No_data	No_data	No_data	No_data	3	No_data	No_data	No_data	No_data	No_data	No_data	2	No_data	5	No_data	1	No_data	139	No_data	54	63	45	42	51	35	42	42
78	No Visited	Loreto	CREA	373	0	4	4	4	4	4	4	4	5	Armadillo	Jaguar	Giant anteater	Sloth	Harpy eagle	No_data	No_data	No_data	No_data	5	No_data	No_data	No_data	No_data	No_data	No_data	No_data	No_data	No_data	No_data	No_data	2	1	No_data	4	3	No_data	No_data	No_data	No_data	No_data	No_data	No_data	No_data	No_data	No_data
79	No Visited	Loreto	CREA	377	0	5	5	5	5	5	5	5	5	Pink river dolphins	Anaconda	Jaguar	Pirañas	Birds	3	5	2	No_data	No_data	No_data	No_data	No_data	No_data	No_data	No_data	No_data	No_data	4	No_data	No_data	No_data	No_data	1	No_data	No_data	100	No_data	No_data	49	100	No_data	51	No_data	No_data	No_data
80	No Visited	Loreto	CREA	388	0	5	4	5	3	4	5	5	5	Monkeys	Manatee	Dolphins	Birds	No_data	No_data	No_data	No_data	No_data	3	No_data	2	No_data	No_data	No_data	No_data	No_data	No_data	No_data	No_data	No_data	No_data	4	1	No_data	5	No_data	No_data	No_data	No_data	No_data	63	No_data	No_data	No_data	No_data
81	No Visited	Loreto	CREA	389	0	5	4	5	5	5	2	5	5	Manatee	Capybara	Pink river dolphins	Monkeys	Reptiles	No_data	No_data	No_data	2	No_data	No_data	No_data	No_data	5	No_data	No_data	3	No_data	No_data	4	1	No_data	No_data	No_data	No_data	No_data	100	100	100	100	100	100	100	100	100	100
82	No Visited	Loreto	Museum	502	0	3	2	4	3	5	3	4	2	Monkeys	Piraña	Paiche	No_data	No_data	No_data	No_data	5	No_data	No_data	No_data	No_data	No_data	No_data	2	No_data	4	1	No_data	No_data	No_data	No_data	No_data	3	No_data	No_data	No_data	No_data	214	307	66	269	No_data	No_data	182	No_data
83	No Visited	Loreto	Museum	387	0	4	4	5	5	5	5	5	4	Butterflies	Jaguar	Fish	Birds	Mammals	2	No_data	No_data	5	No_data	4	No_data	No_data	No_data	No_data	1	No_data	No_data	No_data	No_data	No_data	No_data	No_data	No_data	No_data	3	No_data	No_data	No_data	No_data	50	No_data	No_data	No_data	No_data	No_data
84	No Visited	Loreto	Museum	392	0	4	3	4	4	5	3	4	2	Anaconda	Pink river dolphins	Jaguar	Tapir	Monkeys	2	No_data	5	No_data	No_data	No_data	No_data	No_data	No_data	No_data	No_data	No_data	No_data	3	No_data	No_data	1	No_data	No_data	No_data	4	101	No_data	No_data	No_data	101	No_data	No_data	No_data	No_data	No_data
85	No Visited	Loreto	Museum	395	0	3	3	5	4	4	3	4	5	Snakes	Caiman	Dolphins	Jaguar	Pirañas	No_data	No_data	4	No_data	No_data	No_data	1	No_data	5	No_data	No_data	No_data	No_data	No_data	No_data	No_data	3	No_data	No_data	No_data	2	100	No_data	No_data	101	100	101	No_data	No_data	No_data	101
86	No Visited	Loreto	Museum	396	0	4	4	5	4	5	4	5	3	Macaws	Monkeys	Sloth	Snakes	Caiman	No_data	No_data	1	No_data	4	No_data	No_data	No_data	No_data	No_data	2	No_data	No_data	No_data	No_data	No_data	No_data	No_data	5	No_data	3	479	393	165	210	215	338	136	426	249	224
87	No Visited	Loreto	Museum	399	0	4	5	5	4	4	3	3	3	Macaws	Jaguar	Dolphins	No_data	No_data	3	No_data	1	No_data	No_data	No_data	No_data	No_data	No_data	No_data	2	4	No_data	No_data	No_data	No_data	No_data	No_data	No_data	No_data	5	703	174	304	70	274	186	459	257	No_data	136
88	No Visited	Loreto	Museum	397	0	5	4	4	3	4	5	4	4	Sloth	Toucan	Jaguar	Tapir	Giant anteater	No_data	No_data	No_data	No_data	4	No_data	No_data	No_data	No_data	No_data	No_data	No_data	No_data	3	No_data	No_data	5	2	No_data	No_data	1	184	83	100	118	70	153	156	160	62	62
89	No Visited	Loreto	Museum	398	0	5	4	4	4	5	3	5	4	Jaguar	Anaconda	Monkeys	Dolphins	Pirañas	1	No_data	No_data	4	No_data	No_data	No_data	5	No_data	No_data	No_data	No_data	No_data	No_data	No_data	No_data	2	No_data	3	No_data	No_data	250	43	101	132	138	159	101	43	50	122
90	No Visited	Loreto	Museum	400	0	4	4	4	4	3	3	4	4	Tapir	Paiche	Monkeys	Anaconda	Manatee	1	3	4	No_data	No_data	No_data	No_data	No_data	5	No_data	No_data	No_data	No_data	No_data	No_data	No_data	No_data	2	No_data	No_data	No_data	101	62	No_data	No_data	No_data	No_data	83	No_data	No_data	No_data
91	No Visited	Loreto	Museum	401	0	5	4	4	4	5	5	5	4	Jaguar	Sloths	Anaconda	Manatee	Pink river dolphins	1	No_data	3	No_data	No_data	No_data	2	No_data	No_data	No_data	No_data	No_data	No_data	No_data	No_data	5	No_data	4	No_data	No_data	No_data	110	50	8	34	100	8	10	50	24	100
92	No Visited	Loreto	Museum	404	0	4	4	5	4	4	5	5	2	Jaguar	Ocelot	Anaconda	Toucan	Capybara	3	No_data	No_data	No_data	4	No_data	No_data	No_data	No_data	1	No_data	No_data	2	No_data	No_data	No_data	No_data	No_data	5	No_data	No_data	100	65	14	50	18	35	53	38	50	17
93	No Visited	Loreto	Museum	402	0	5	4	5	4	5	4	4	4	Jaguar	Monkeys	Pink river dolphins	Pirañas	Hoazin birds	1	No_data	2	No_data	No_data	No_data	No_data	4	3	No_data	No_data	No_data	5	No_data	No_data	No_data	No_data	No_data	No_data	No_data	No_data	201	21	45	48	107	79	15	22	38	73
94	No Visited	Loreto	Museum	403	0	4	4	4	4	5	4	4	4	harpy eagle	Condor	Jaguar	Yaguarundi	Ocelot	4	2	3	No_data	5	No_data	No_data	No_data	No_data	No_data	No_data	No_data	No_data	No_data	No_data	No_data	No_data	No_data	No_data	1	No_data	94	198	No_data	No_data	187	No_data	No_data	160	No_data	No_data
95	No Visited	Loreto	Museum	405	0	5	4	5	5	5	3	5	4	Jaguar	Sloths	Monkeys	Dolphins	Birds	1	No_data	No_data	No_data	No_data	No_data	No_data	No_data	No_data	No_data	2	4	No_data	No_data	No_data	No_data	No_data	5	No_data	No_data	3	63	26	48	35	42	32	21	17	31	28
96	No Visited	Loreto	Museum	406	0	4	4	5	3	5	5	5	4	Birds	Sloths	Monkeys	Fish	Butterflies	3	No_data	No_data	No_data	No_data	No_data	No_data	No_data	No_data	No_data	5	No_data	No_data	No_data	No_data	2	No_data	No_data	No_data	4	1	No_data	No_data	No_data	No_data	No_data	No_data	No_data	No_data	No_data	No_data
97	No Visited	Loreto	Museum	407	0	5	5	5	4	5	5	4	5	Pink river dolphins	Monkeys	Pirañas	Birds	Caiman	No_data	No_data	1	No_data	No_data	No_data	No_data	No_data	No_data	No_data	4	2	5	No_data	No_data	No_data	No_data	No_data	No_data	No_data	3	191	No_data	193	No_data	195	186	No_data	No_data	No_data	No_data
98	No Visited	Loreto	Museum	408	0	3	4	5	4	4	3	5	5	Monkeys	Birds	Giant anteater	Sloth	Butterflies	No_data	No_data	No_data	No_data	No_data	No_data	No_data	No_data	No_data	3	2	4	No_data	No_data	No_data	No_data	No_data	No_data	1	No_data	5	No_data	No_data	No_data	No_data	No_data	No_data	No_data	No_data	No_data	No_data
99	No Visited	Loreto	Museum	409	0	1	1	2	2	4	1	4	3	No_data	No_data	No_data	No_data	No_data	No_data	No_data	4	No_data	3	No_data	5	No_data	No_data	No_data	No_data	No_data	No_data	No_data	No_data	No_data	No_data	1	No_data	No_data	2	No_data	No_data	No_data	No_data	No_data	No_data	No_data	No_data	No_data	No_data
100	No Visited	Loreto	Museum	410	0	4	4	5	5	5	4	5	4	Dolphins	Piraña	Monkeys	Birds	Anaconda	No_data	2	No_data	5	No_data	No_data	No_data	No_data	No_data	No_data	No_data	4	No_data	No_data	No_data	1	No_data	No_data	No_data	3	No_data	No_data	No_data	No_data	No_data	No_data	No_data	No_data	No_data	No_data	No_data
101	No Visited	Loreto	Museum	411	0	4	4	4	4	4	1	4	5	Jaguar	Monkeys	Insects	Tapir	Giant anteater	No_data	No_data	No_data	No_data	No_data	No_data	5	No_data	No_data	No_data	No_data	No_data	No_data	3	4	No_data	No_data	2	No_data	No_data	1	No_data	No_data	No_data	No_data	No_data	No_data	No_data	No_data	No_data	No_data
102	No Visited	Loreto	Museum	413	0	4	3	5	4	5	2	5	4	Sloth	Monkeys	Toucan	Turtles	Pirañas	No_data	No_data	No_data	No_data	3	No_data	No_data	No_data	No_data	No_data	No_data	No_data	No_data	No_data	No_data	5	No_data	2	4	No_data	1	62	49	62	50	52	50	53	53	55	59
103	No Visited	Loreto	Museum	416	0	2	2	4	4	4	2	5	2	Caiman	Anaconda	Monkeys	Pink river dolphins	No_data	No_data	No_data	No_data	No_data	No_data	2	No_data	5	3	4	1	No_data	No_data	No_data	No_data	No_data	No_data	No_data	No_data	No_data	No_data	No_data	No_data	No_data	No_data	No_data	No_data	No_data	No_data	No_data	No_data
104	No Visited	Loreto	Museum	417	0	4	1	5	4	5	3	5	4	Jaguar	Monkeys	Snakes	Tarantula	Birds	No_data	No_data	2	No_data	No_data	5	No_data	4	No_data	1	No_data	3	No_data	No_data	No_data	No_data	No_data	No_data	No_data	No_data	No_data	No_data	No_data	79	No_data	76	81	No_data	No_data	No_data	69
105	No Visited	Loreto	Museum	418	0	5	5	5	5	5	5	5	4	Jaguar	Sloths	Anaconda	Pink river dolphins	Monkeys	1	No_data	No_data	5	No_data	No_data	4	No_data	No_data	No_data	No_data	No_data	No_data	No_data	No_data	3	No_data	No_data	No_data	No_data	2	50	84	59	50	46	55	53	50	57	78
106	No Visited	Loreto	Museum	419	0	5	5	5	5	5	3	5	4	Anaconda	Manatee	Jaguar	Monkeys	Caiman	No_data	5	No_data	No_data	No_data	No_data	No_data	No_data	No_data	3	No_data	No_data	No_data	No_data	No_data	No_data	1	2	4	No_data	No_data	101	No_data	No_data	No_data	50	No_data	No_data	No_data	No_data	105
107	No Visited	Loreto	Museum	421	0	4	3	5	5	5	2	4	4	Sloth	No_data	No_data	No_data	No_data	No_data	No_data	5	No_data	No_data	No_data	No_data	4	3	No_data	2	No_data	No_data	No_data	No_data	No_data	No_data	No_data	No_data	No_data	1	No_data	No_data	No_data	No_data	21	21	No_data	23	No_data	21
108	No Visited	Loreto	Museum	414	0	4	4	4	4	5	5	5	5	Monkeys	Dolphins	No_data	No_data	No_data	No_data	No_data	2	4	No_data	No_data	No_data	No_data	No_data	3	No_data	No_data	No_data	No_data	No_data	5	No_data	No_data	1	No_data	No_data	No_data	No_data	59	42	50	No_data	No_data	No_data	No_data	69
109	No Visited	Loreto	Museum	422	0	4	3	4	4	4	3	4	4	Monkeys	Caiman	Butterflies	Turtles	Sloth	2	No_data	No_data	No_data	No_data	No_data	No_data	5	No_data	No_data	No_data	No_data	No_data	4	No_data	1	No_data	No_data	No_data	No_data	3	50	No_data	No_data	No_data	No_data	No_data	No_data	No_data	No_data	50
110	No Visited	Loreto	Museum	423	0	4	4	4	4	4	3	5	4	Pink river dolphins	Paiche	Pirañas	Anguila electrica	Jaguar	2	No_data	1	No_data	5	No_data	No_data	No_data	No_data	No_data	4	No_data	3	No_data	No_data	No_data	No_data	No_data	No_data	No_data	No_data	No_data	No_data	101	No_data	No_data	No_data	99	No_data	No_data	No_data
111	No Visited	Loreto	Museum	424	0	4	4	3	3	5	5	5	4	No_data	No_data	No_data	No_data	No_data	1	No_data	2	4	No_data	No_data	No_data	No_data	No_data	No_data	No_data	No_data	No_data	No_data	No_data	No_data	3	No_data	5	No_data	No_data	No_data	No_data	No_data	No_data	No_data	No_data	No_data	No_data	No_data	No_data
112	No Visited	Loreto	Museum	430	0	5	5	5	5	5	2	5	1	Macaws	Monkeys	Birds	No_data	No_data	No_data	No_data	No_data	No_data	No_data	No_data	4	No_data	2	No_data	3	No_data	No_data	No_data	No_data	5	1	No_data	No_data	No_data	No_data	No_data	No_data	No_data	No_data	No_data	No_data	No_data	No_data	No_data	No_data
113	No Visited	Loreto	Museum	429	0	5	5	5	5	4	3	5	3	Jaguar	Anaconda	Pink river dolphins	Ocelot	Macaws	1	No_data	5	No_data	No_data	No_data	No_data	No_data	No_data	No_data	3	No_data	No_data	No_data	No_data	No_data	2	4	No_data	No_data	No_data	203	92	149	96	56	96	166	87	101	90
114	No Visited	Loreto	Museum	425	0	4	3	4	3	5	4	5	4	Pink river dolphins	Sloths	Giant anteater	Jaguar	Monkeys	4	1	2	No_data	No_data	No_data	3	No_data	No_data	No_data	No_data	No_data	No_data	No_data	No_data	No_data	No_data	5	No_data	No_data	No_data	31	17	No_data	No_data	24	No_data	No_data	20	No_data	No_data
115	No Visited	Loreto	Museum	426	0	5	5	4	4	5	5	4	4	Snakes	Caiman	Toucan	Pink river dolphins	Insects	No_data	No_data	4	No_data	No_data	No_data	5	No_data	No_data	2	No_data	No_data	No_data	No_data	No_data	No_data	1	No_data	No_data	No_data	3	8	No_data	No_data	13	8	20	10	No_data	No_data	25
116	No Visited	Loreto	Museum	428	0	5	5	5	5	5	5	5	5	Monkeys	snakes	Birds	Big cats	Pirañas	No_data	No_data	5	No_data	No_data	No_data	No_data	2	4	No_data	No_data	1	No_data	No_data	No_data	No_data	3	No_data	No_data	No_data	No_data	691	No_data	No_data	704	No_data	670	No_data	No_data	No_data	No_data
117	No Visited	Loreto	Museum	431	0	5	5	5	5	5	2	5	3	Ocelot	Jaguar	Sloth	Dolphins	Frogs	3	No_data	No_data	No_data	5	No_data	No_data	No_data	No_data	No_data	No_data	No_data	No_data	No_data	No_data	No_data	No_data	1	No_data	4	2	899	No_data	66	54	1000	163	42	38	51	7
118	No Visited	Loreto	Museum	432	0	4	5	4	4	4	3	4	4	Pink river dolphins	Jaguar	Howler monkey	Toucan	Sloth	1	4	2	3	No_data	No_data	No_data	No_data	No_data	No_data	No_data	No_data	No_data	No_data	No_data	No_data	No_data	5	No_data	No_data	No_data	303	51	No_data	No_data	100	No_data	No_data	No_data	No_data	No_data
119	No Visited	Loreto	Museum	434	0	4	4	5	4	5	2	3	4	No_data	No_data	No_data	No_data	No_data	No_data	No_data	No_data	1	No_data	No_data	No_data	No_data	No_data	No_data	No_data	No_data	No_data	3	2	5	No_data	4	No_data	No_data	No_data	610	583	417	596	637	558	434	483	403	482
120	No Visited	Loreto	Museum	435	0	4	4	4	4	5	5	5	3	Anaconda	Birds	Monkeys	Toucan	No_data	No_data	No_data	2	No_data	No_data	No_data	3	No_data	No_data	No_data	No_data	4	No_data	No_data	No_data	No_data	1	No_data	No_data	No_data	5	No_data	No_data	No_data	No_data	101	No_data	No_data	No_data	101	101
121	No Visited	Loreto	Museum	440	0	5	5	5	5	5	5	5	4	Sloth	Jaguar	Monkeys	Manatee	Macaws	No_data	No_data	No_data	No_data	No_data	No_data	5	No_data	No_data	No_data	2	3	No_data	No_data	No_data	No_data	No_data	4	No_data	No_data	1	65	34	6	41	34	44	35	15	No_data	41
122	No Visited	Loreto	Museum	439	0	4	3	4	4	4	4	4	5	Jaguar	Monkeys	Macaws	Snakes	Pink river dolphins	4	No_data	No_data	No_data	No_data	No_data	No_data	No_data	No_data	No_data	5	No_data	No_data	No_data	3	1	No_data	No_data	No_data	No_data	2	No_data	No_data	No_data	No_data	No_data	No_data	No_data	No_data	No_data	No_data
123	No Visited	Loreto	Museum	441	0	4	4	4	3	4	3	4	3	Sloth	Monkeys	Macaws	Paiche	Caiman	No_data	No_data	No_data	No_data	No_data	No_data	No_data	4	No_data	No_data	3	No_data	2	No_data	No_data	No_data	No_data	5	No_data	No_data	1	13	8	6	8	8	6	8	6	6	8
124	No Visited	Loreto	Museum	444	0	5	4	4	4	5	4	5	4	Anaconda	Jaguar	Toucan	Sloth	Pirañas	2	No_data	No_data	No_data	No_data	No_data	No_data	No_data	No_data	No_data	No_data	4	No_data	No_data	No_data	5	1	No_data	No_data	No_data	3	270	No_data	No_data	203	265	238	No_data	No_data	No_data	No_data
125	No Visited	Loreto	Museum	443	0	3	4	4	3	5	5	4	5	Macaws	Birds	Monkeys	No_data	No_data	No_data	No_data	No_data	No_data	No_data	No_data	No_data	No_data	5	2	1	No_data	No_data	No_data	No_data	No_data	No_data	No_data	3	No_data	4	300	21	111	32	29	50	19	21	32	11
126	No Visited	Loreto	Museum	445	0	5	5	5	5	5	5	5	5	Moths	Dolphins	Insects	Monkeys	no_data	4	No_data	1	No_data	No_data	No_data	No_data	No_data	No_data	No_data	No_data	No_data	No_data	2	5	No_data	No_data	3	No_data	No_data	No_data	No_data	No_data	No_data	No_data	No_data	No_data	No_data	No_data	No_data	No_data
127	No Visited	Loreto	Museum	453	0	4	4	5	4	5	4	5	2	Birds	fish	Dolphins	Caiman	Monkeys	5	No_data	1	2	No_data	No_data	No_data	4	No_data	No_data	3	No_data	No_data	No_data	No_data	No_data	No_data	No_data	No_data	No_data	No_data	No_data	No_data	No_data	No_data	No_data	No_data	No_data	No_data	No_data	No_data
128	No Visited	Loreto	Museum	454	0	5	5	5	5	5	5	5	3	Jaguar	Frogs	Anaconda	Howler monkeys	Fish	3	1	No_data	No_data	No_data	No_data	No_data	No_data	No_data	No_data	No_data	No_data	No_data	No_data	No_data	No_data	5	4	No_data	2	No_data	195	101	No_data	No_data	No_data	No_data	90	No_data	No_data	No_data
129	No Visited	Loreto	Museum	448	0	4	3	4	4	4	3	4	4	Sloth	Monkeys	Dolphins	Snakes	Birds	No_data	No_data	No_data	No_data	No_data	No_data	No_data	No_data	No_data	No_data	No_data	No_data	No_data	4	1	3	5	2	No_data	No_data	No_data	No_data	99	53	44	48	53	55	82	53	61
130	No Visited	Loreto	Museum	450	0	4	4	5	5	5	4	4	4	Frogs	Caiman	Birds	No_data	No_data	3	4	No_data	No_data	No_data	No_data	2	No_data	No_data	No_data	No_data	No_data	No_data	No_data	No_data	No_data	1	No_data	No_data	5	No_data	300	103	No_data	No_data	No_data	No_data	No_data	101	No_data	107
131	No Visited	Loreto	Museum	452	0	4	4	4	4	5	4	4	4	Jaguar	tapir	Caiman	Monkeys	anaconda	3	No_data	1	No_data	No_data	No_data	No_data	No_data	No_data	No_data	4	2	No_data	No_data	No_data	No_data	5	No_data	No_data	No_data	No_data	100	No_data	51	No_data	No_data	No_data	No_data	No_data	No_data	No_data
132	No Visited	Loreto	Museum	447	0	5	5	5	5	5	5	5	5	Jaguar	Pink river dolphins	Monkeys	Toucan	Black caiman	No_data	No_data	No_data	No_data	No_data	No_data	No_data	2	3	No_data	No_data	No_data	No_data	No_data	No_data	1	4	5	No_data	No_data	No_data	No_data	15	14	15	20	15	15	15	15	20
133	No Visited	Loreto	Museum	451	0	5	5	5	5	5	5	5	5	Caiman	Dolphins	Monkeys	puma	Birds	2	No_data	No_data	4	No_data	No_data	No_data	No_data	No_data	No_data	1	No_data	5	No_data	No_data	No_data	3	No_data	No_data	No_data	No_data	35	No_data	No_data	No_data	10	14	No_data	No_data	No_data	14
134	No Visited	Loreto	Museum	455	0	5	4	5	3	4	5	4	5	anaconda	Pink river dolphins	Caiman	Howler monkeys	Tarantula	1	No_data	3	No_data	No_data	No_data	No_data	No_data	No_data	No_data	No_data	4	No_data	No_data	No_data	5	2	No_data	No_data	No_data	No_data	1000	No_data	No_data	No_data	500	No_data	400	No_data	No_data	399
135	No Visited	Loreto	Museum	461	0	4	4	4	4	4	3	5	3	Butterflies	Monkeys	Toucan	Macaws	Jaguar	2	No_data	5	No_data	No_data	No_data	3	No_data	No_data	No_data	4	No_data	No_data	No_data	No_data	No_data	No_data	No_data	No_data	No_data	1	51	No_data	35	No_data	30	No_data	No_data	No_data	No_data	34
136	No Visited	Loreto	Museum	458	0	4	4	5	4	4	4	4	4	Monkeys	Macaws	Dolphins	Butterflies	Caiman	No_data	No_data	3	No_data	No_data	No_data	1	No_data	No_data	No_data	No_data	No_data	No_data	No_data	No_data	No_data	No_data	5	2	No_data	4	No_data	No_data	45	No_data	No_data	No_data	No_data	No_data	No_data	70
137	No Visited	Loreto	Museum	459	0	4	4	5	4	5	4	3	4	Monkeys	Sloths	Butterflies	Snakes	Dolphins	No_data	No_data	No_data	No_data	No_data	1	5	No_data	No_data	No_data	No_data	4	No_data	No_data	No_data	No_data	No_data	No_data	3	No_data	2	No_data	20	20	No_data	No_data	No_data	30	No_data	No_data	25
138	No Visited	Loreto	Museum	460	0	5	4	5	5	4	4	3	4	Monkeys	Sloths	Caiman	Snakes	Jaguar	No_data	No_data	No_data	No_data	No_data	No_data	5	No_data	No_data	1	3	No_data	No_data	No_data	No_data	No_data	No_data	4	No_data	No_data	2	52	No_data	41	21	No_data	39	No_data	30	No_data	51
139	No Visited	Loreto	Museum	457	0	4	3	4	4	5	2	4	5	Jaguar	snakes	Dolphins	Sloth	Harpy eagle	3	No_data	4	No_data	No_data	5	No_data	No_data	No_data	No_data	No_data	2	No_data	No_data	No_data	No_data	No_data	No_data	No_data	1	No_data	50	No_data	No_data	No_data	48	No_data	No_data	No_data	No_data	No_data
140	No Visited	Loreto	Museum	462	0	3	3	4	4	5	4	5	1	Jaguar	Pink river dolphins	Macaws	Monkeys	Fish	1	3	2	No_data	No_data	No_data	No_data	No_data	No_data	No_data	5	4	No_data	No_data	No_data	No_data	No_data	No_data	No_data	No_data	No_data	301	51	49	49	201	No_data	No_data	No_data	No_data	No_data
141	No Visited	Loreto	Museum	468	0	5	5	5	5	5	3	4	2	Pink river dolphins	Monkeys	Birds	Tapir	Sloth	No_data	No_data	5	No_data	3	No_data	No_data	No_data	No_data	No_data	No_data	No_data	No_data	No_data	No_data	No_data	No_data	2	1	4	No_data	No_data	No_data	No_data	No_data	No_data	No_data	No_data	No_data	No_data	No_data
142	No Visited	Loreto	Museum	463	0	4	5	5	5	5	4	5	3	Butterflies	Birds	Jaguar	Bald uakari monkey	Anaconda	No_data	No_data	3	No_data	No_data	No_data	No_data	4	1	No_data	2	No_data	No_data	No_data	No_data	No_data	No_data	No_data	No_data	No_data	5	No_data	No_data	101	No_data	No_data	No_data	No_data	No_data	No_data	No_data
143	No Visited	Loreto	Museum	465	0	5	3	5	4	4	4	5	4	Caiman	Anaconda	Macaws	Monkeys	Sloth	No_data	No_data	No_data	No_data	No_data	No_data	3	No_data	No_data	No_data	5	2	No_data	No_data	No_data	No_data	1	No_data	No_data	No_data	4	105	No_data	53	No_data	No_data	46	48	No_data	No_data	97
144	No Visited	Loreto	Museum	469	0	4	4	4	5	5	4	5	4	Jaguar	Birds	Monkeys	Tapir	Anaconda	2	No_data	No_data	No_data	No_data	No_data	No_data	No_data	No_data	No_data	1	No_data	No_data	4	No_data	No_data	5	No_data	No_data	No_data	3	No_data	No_data	69	No_data	No_data	No_data	No_data	No_data	No_data	No_data
145	No Visited	Loreto	Museum	471	0	4	4	4	4	4	2	4	4	Tapir	Paiche	Owl	Monkeys	Pink river dolphins	No_data	No_data	5	No_data	No_data	No_data	No_data	No_data	No_data	No_data	No_data	2	No_data	4	No_data	No_data	3	No_data	No_data	1	No_data	No_data	No_data	No_data	No_data	300	200	200	No_data	No_data	No_data
146	No Visited	Loreto	Museum	472	0	4	4	4	4	4	5	4	4	Monkeys	Jaguar	Birds	No_data	No_data	1	No_data	No_data	No_data	No_data	No_data	No_data	2	No_data	No_data	5	No_data	4	No_data	No_data	No_data	No_data	No_data	No_data	No_data	3	300	No_data	No_data	No_data	No_data	No_data	No_data	No_data	No_data	No_data
147	No Visited	Loreto	Museum	476	0	4	4	4	4	4	4	4	4	Jaguar	Toucan	Monkeys	Macaws	Caiman	No_data	No_data	No_data	3	No_data	No_data	No_data	No_data	No_data	No_data	1	No_data	No_data	No_data	No_data	No_data	No_data	No_data	4	5	2	601	No_data	410	No_data	No_data	No_data	No_data	No_data	No_data	275
148	No Visited	Loreto	Museum	464	0	4	3	4	4	5	5	4	5	Jaguar	Anaconda	Toucan	Paiche	Snakes	1	No_data	3	No_data	No_data	No_data	4	No_data	No_data	No_data	No_data	No_data	No_data	No_data	No_data	2	5	No_data	No_data	No_data	No_data	No_data	No_data	No_data	No_data	No_data	No_data	No_data	No_data	No_data	No_data
149	No Visited	Loreto	Museum	470	0	4	3	4	2	4	1	4	5	Jaguar	Anaconda	Pecary	Pink river dolphins	Giant otter	4	No_data	5	No_data	No_data	No_data	3	No_data	No_data	No_data	No_data	No_data	No_data	No_data	No_data	No_data	No_data	No_data	2	1	No_data	No_data	No_data	No_data	No_data	No_data	No_data	No_data	No_data	No_data	No_data
150	No Visited	Loreto	Museum	473	0	4	4	4	4	4	4	4	5	Pink river dolphins	Giant otter	Monkeys	Birds	Insects	4	1	No_data	2	No_data	No_data	No_data	No_data	No_data	No_data	No_data	No_data	No_data	No_data	No_data	No_data	No_data	No_data	No_data	3	5	56	30	13	30	31	30	28	30	31	30
151	No Visited	Loreto	Museum	474	0	4	4	4	4	4	3	4	5	Monkeys	Birds	Jaguar	Anaconda	Pink river dolphins	No_data	1	5	No_data	No_data	No_data	No_data	No_data	No_data	3	2	No_data	No_data	No_data	No_data	No_data	No_data	No_data	No_data	4	No_data	No_data	No_data	No_data	No_data	No_data	No_data	No_data	No_data	No_data	No_data
152	No Visited	Loreto	Museum	475	0	5	1	5	2	4	3	4	5	Jaguar	Puma	Sloth	Macaws	Monkeys	1	No_data	2	No_data	No_data	5	3	No_data	No_data	No_data	No_data	No_data	No_data	4	No_data	No_data	No_data	No_data	No_data	No_data	No_data	61	No_data	No_data	21	50	No_data	No_data	No_data	No_data	40
153	No Visited	Loreto	Museum	478	0	4	4	4	4	4	4	4	2	Macaws	Anaconda	Caiman	Pink river dolphins	Birds	1	No_data	No_data	No_data	No_data	5	No_data	No_data	No_data	No_data	No_data	2	No_data	No_data	No_data	No_data	No_data	No_data	No_data	3	4	No_data	No_data	No_data	No_data	No_data	No_data	No_data	No_data	No_data	No_data
154	No Visited	Loreto	Museum	479	0	5	5	5	5	5	3	5	3	tarantula	Jaguar	Anaconda	Toucan	Birds	1	No_data	No_data	No_data	No_data	No_data	No_data	No_data	5	3	No_data	4	No_data	No_data	No_data	No_data	2	No_data	No_data	No_data	No_data	175	No_data	No_data	124	No_data	131	No_data	No_data	No_data	No_data
155	No Visited	Loreto	Museum	484	0	5	4	4	4	4	4	4	2	Sloth	Dolphins	Macaws	Anaconda	Monkeys	No_data	1	4	No_data	No_data	No_data	No_data	No_data	No_data	No_data	No_data	2	No_data	No_data	No_data	No_data	No_data	No_data	No_data	3	5	No_data	31	No_data	No_data	No_data	No_data	No_data	No_data	No_data	No_data
156	No Visited	Loreto	Museum	488	0	4	3	5	4	4	4	4	2	spider	puma	Snakes	Jaguar	no_data	No_data	No_data	No_data	No_data	No_data	No_data	No_data	No_data	No_data	No_data	No_data	No_data	No_data	5	No_data	2	1	3	No_data	No_data	4	32	No_data	No_data	No_data	No_data	No_data	No_data	No_data	No_data	No_data
157	No Visited	Loreto	Museum	485	0	4	5	4	3	4	2	3	3	Manatee	Macaws	Monkeys	Birds	anaconda	5	4	1	No_data	No_data	No_data	No_data	No_data	No_data	No_data	No_data	No_data	No_data	No_data	No_data	2	No_data	3	No_data	No_data	No_data	No_data	No_data	No_data	No_data	No_data	No_data	No_data	No_data	No_data	No_data
158	No Visited	Loreto	Museum	481	0	2	3	4	5	3	2	3	4	Jaguar	Tarantula	Birds	Snakes	Fish	1	No_data	No_data	No_data	No_data	No_data	2	No_data	No_data	No_data	5	4	No_data	No_data	No_data	No_data	3	No_data	No_data	No_data	No_data	15	15	15	15	15	15	15	15	15	15
159	No Visited	Loreto	Museum	480	0	5	4	5	4	5	2	3	5	Monkeys	snakes	Dolphins	pirañas	Birds	No_data	No_data	2	1	No_data	No_data	No_data	No_data	No_data	No_data	3	No_data	No_data	No_data	No_data	No_data	No_data	No_data	5	No_data	4	No_data	No_data	No_data	No_data	No_data	No_data	No_data	No_data	No_data	No_data
160	No Visited	Loreto	Museum	486	0	5	5	4	5	5	2	4	5	Sloth	Toucan	Manatee	Pirañas	Monkeys	No_data	No_data	4	No_data	3	No_data	No_data	No_data	No_data	No_data	2	No_data	No_data	No_data	No_data	5	No_data	No_data	No_data	No_data	1	283	152	48	No_data	200	No_data	No_data	100	No_data	No_data
161	No Visited	Loreto	Museum	487	0	4	4	4	4	5	3	5	5	Caiman	Monkeys	Dolphins	Jaguar	paiche	No_data	No_data	No_data	4	No_data	No_data	3	1	No_data	No_data	No_data	No_data	No_data	No_data	No_data	No_data	2	No_data	No_data	No_data	5	25	10	No_data	No_data	14	10	No_data	6	No_data	22
162	No Visited	Loreto	Museum	490	0	5	5	4	3	3	5	5	2	Monkeys	Birds	Anaconda	Caiman	No_data	No_data	No_data	No_data	No_data	No_data	No_data	No_data	3	No_data	No_data	No_data	No_data	No_data	4	No_data	No_data	5	2	No_data	No_data	1	No_data	No_data	No_data	No_data	No_data	No_data	No_data	No_data	No_data	No_data
163	No Visited	Loreto	Museum	493	0	4	3	5	4	4	5	4	3	Dolphins	Tarantula	Monkeys	Macaws	pecary	1	No_data	No_data	No_data	No_data	No_data	No_data	No_data	No_data	3	No_data	No_data	No_data	2	No_data	No_data	No_data	4	No_data	No_data	5	103	No_data	No_data	No_data	No_data	25	38	No_data	No_data	No_data
164	No Visited	Loreto	Museum	492	0	3	3	4	3	5	2	4	4	Jaguar	Giant anteater	Monkeys	Birds	Snakes	No_data	3	No_data	No_data	4	No_data	No_data	No_data	No_data	No_data	No_data	No_data	No_data	No_data	No_data	No_data	No_data	2	5	No_data	1	200	75	No_data	No_data	No_data	No_data	No_data	No_data	No_data	No_data
165	No Visited	Loreto	Museum	491	0	4	5	4	5	4	3	4	5	Toucan	Sloths	Monkeys	Jaguar	Dolphins	No_data	No_data	5	No_data	No_data	No_data	No_data	No_data	No_data	No_data	3	No_data	No_data	No_data	1	No_data	No_data	No_data	4	No_data	2	100	No_data	No_data	No_data	51	52	No_data	No_data	No_data	40
166	No Visited	Loreto	Museum	494	0	4	4	5	5	5	4	5	5	Sloth	Jaguar	tigrillo	armadillo	Monkeys	No_data	No_data	No_data	No_data	No_data	No_data	2	3	No_data	No_data	No_data	No_data	No_data	No_data	No_data	No_data	5	4	No_data	No_data	1	100	No_data	No_data	No_data	No_data	No_data	No_data	No_data	No_data	100
167	No Visited	Loreto	Museum	496	0	4	4	4	3	5	3	4	2	Capybara	Toucan	Wolly monkey	Howler monkeys	Caiman	No_data	No_data	No_data	No_data	No_data	No_data	No_data	No_data	No_data	2	1	4	No_data	No_data	No_data	5	No_data	No_data	No_data	No_data	3	70	No_data	70	No_data	No_data	20	No_data	No_data	No_data	No_data
168	No Visited	Loreto	Museum	498	0	3	3	4	3	4	4	4	3	Fish	Pink river dolphins	Macaws	Monkeys	No_data	4	No_data	No_data	1	No_data	No_data	5	3	No_data	No_data	2	No_data	No_data	No_data	No_data	No_data	No_data	No_data	No_data	No_data	No_data	No_data	No_data	No_data	No_data	No_data	No_data	No_data	No_data	No_data	No_data
169	No Visited	Loreto	Museum	499	0	4	4	4	4	4	4	4	4	Pink river dolphins	Monkeys	Sloth	Caiman	Birds	1	No_data	2	No_data	No_data	No_data	No_data	No_data	No_data	No_data	3	No_data	No_data	No_data	No_data	No_data	4	No_data	No_data	No_data	5	76	No_data	21	19	50	15	No_data	No_data	No_data	11
170	No Visited	Loreto	Museum	495	0	5	5	5	5	5	4	5	5	harpy eagle	Dolphins	Tigrillo	Tapir	Giant anteater	3	No_data	4	No_data	No_data	No_data	No_data	No_data	No_data	No_data	No_data	No_data	No_data	No_data	No_data	No_data	No_data	1	No_data	2	5	120	122	21	32	99	21	101	59	11	50
171	No Visited	Loreto	Museum	500	0	4	4	4	4	4	1	4	4	Sloth	Monkeys	Toucan	Macaws	Paiche	No_data	No_data	No_data	No_data	No_data	4	No_data	No_data	No_data	No_data	3	1	No_data	No_data	No_data	No_data	No_data	No_data	2	No_data	5	No_data	No_data	40	No_data	21	50	No_data	No_data	No_data	No_data
172	No Visited	Loreto	Pilpintuwasi	380	0	5	5	5	5	5	1	5	3	Jaguar	Butterflies	Monkeys	No_data	No_data	No_data	No_data	5	No_data	No_data	No_data	3	No_data	No_data	No_data	1	No_data	No_data	2	No_data	No_data	No_data	4	No_data	No_data	No_data	No_data	No_data	No_data	No_data	No_data	No_data	No_data	No_data	No_data	No_data
173	No Visited	Loreto	Pilpintuwasi	168	0	4	5	5	5	3	3	4	2	Pink river dolphins	Monkeys	Pirañas	Giant anteater	Birds	2	No_data	1	4	No_data	No_data	No_data	No_data	No_data	No_data	No_data	No_data	No_data	3	No_data	No_data	No_data	5	No_data	No_data	No_data	100	No_data	No_data	No_data	No_data	No_data	82	No_data	No_data	No_data
174	No Visited	Loreto	Pilpintuwasi	170	0	4	3	4	4	4	2	5	2	Dolphins	Anaconda	Sloth	Tapir	Birds	2	No_data	1	No_data	No_data	No_data	3	5	No_data	No_data	4	No_data	No_data	No_data	No_data	No_data	No_data	No_data	No_data	No_data	No_data	51	No_data	No_data	No_data	51	No_data	No_data	No_data	No_data	No_data
175	No Visited	Loreto	Pilpintuwasi	169	0	5	3	4	3	4	2	4	3	Manatee	Tigrillo	Wolly monkey	Tapir	Pink river dolphins	1	No_data	5	No_data	No_data	No_data	No_data	No_data	No_data	No_data	No_data	No_data	2	3	No_data	No_data	No_data	4	No_data	No_data	No_data	149	83	31	8	121	61	115	82	86	103
176	No Visited	Loreto	Pilpintuwasi	171	0	4	4	4	4	4	4	4	4	No_data	No_data	No_data	No_data	No_data	4	No_data	1	3	No_data	No_data	5	No_data	No_data	2	No_data	No_data	No_data	No_data	No_data	No_data	No_data	No_data	No_data	No_data	No_data	No_data	No_data	No_data	No_data	No_data	No_data	No_data	No_data	No_data	No_data
177	No Visited	Loreto	Pilpintuwasi	172	0	5	5	5	5	5	4	5	4	Jaguar	Sloths	Monkeys	Reptiles	Dolphins	3	4	No_data	No_data	No_data	No_data	No_data	5	No_data	No_data	No_data	No_data	No_data	No_data	No_data	No_data	No_data	2	No_data	No_data	1	100	No_data	No_data	No_data	No_data	No_data	100	No_data	No_data	No_data
178	No Visited	Loreto	Pilpintuwasi	177	0	5	4	4	3	4	4	4	4	Monkeys	Sloths	Birds	Caiman	Dolphins	5	No_data	No_data	No_data	No_data	No_data	No_data	No_data	No_data	No_data	4	3	No_data	No_data	No_data	No_data	No_data	No_data	1	No_data	2	51	No_data	No_data	56	30	70	30	No_data	No_data	No_data
179	No Visited	Loreto	Pilpintuwasi	174	0	4	4	5	4	4	3	5	5	Jaguar	Manatee	Fish	Butterflies	Monkeys	1	No_data	2	No_data	No_data	No_data	4	No_data	No_data	No_data	No_data	No_data	No_data	No_data	No_data	No_data	3	No_data	5	No_data	No_data	20	23	10	38	15	42	41	30	21	24
180	No Visited	Loreto	Pilpintuwasi	178	0	5	5	5	4	3	4	5	5	Puma	Monkeys	Jaguar	Birds	Sloth	1	No_data	5	No_data	No_data	No_data	No_data	No_data	No_data	No_data	No_data	No_data	No_data	No_data	No_data	No_data	No_data	2	4	No_data	3	289	80	51	41	45	39	41	41	45	70
181	No Visited	Loreto	Pilpintuwasi	179	0	4	4	4	3	4	4	3	2	Macaws	Monkeys	Butterflies	Birds	No_data	No_data	No_data	No_data	No_data	No_data	5	No_data	No_data	No_data	1	No_data	3	2	No_data	No_data	No_data	No_data	No_data	4	No_data	No_data	35	No_data	No_data	No_data	38	30	31	No_data	No_data	No_data
182	No Visited	Loreto	Pilpintuwasi	181	0	5	5	5	5	5	5	5	2	Monkeys	Butterflies	Caiman	Dolphins	No_data	5	No_data	No_data	No_data	No_data	No_data	3	No_data	No_data	No_data	No_data	2	No_data	No_data	No_data	No_data	No_data	No_data	No_data	1	4	75	49	No_data	80	66	80	No_data	49	No_data	80
183	No Visited	Loreto	Pilpintuwasi	183	0	4	4	4	3	4	2	4	3	Macaws	Pink river dolphins	Monkeys	Caiman	No_data	No_data	No_data	1	No_data	No_data	2	No_data	No_data	No_data	No_data	3	No_data	No_data	No_data	No_data	No_data	5	No_data	4	No_data	No_data	30	25	31	25	32	21	15	20	15	25
184	No Visited	Loreto	Pilpintuwasi	180	0	3	3	4	4	4	5	4	5	Jaguar	Monkeys	Birds	No_data	No_data	1	No_data	No_data	No_data	No_data	2	No_data	No_data	No_data	No_data	3	4	5	No_data	No_data	No_data	No_data	No_data	No_data	No_data	No_data	51	No_data	No_data	No_data	No_data	No_data	No_data	No_data	No_data	No_data
185	No Visited	Loreto	Pilpintuwasi	188	0	5	5	5	5	5	4	5	3	Birds	Monkeys	Sloth	Butterflies	Insects	No_data	No_data	1	2	No_data	No_data	No_data	No_data	No_data	No_data	3	No_data	No_data	No_data	No_data	No_data	No_data	No_data	4	5	No_data	24	No_data	27	No_data	37	No_data	No_data	15	No_data	No_data
186	No Visited	Loreto	Pilpintuwasi	197	0	5	4	5	4	3	1	4	3	Monkeys	Macaws	Sloth	Birds	Butterflies	No_data	5	No_data	No_data	3	No_data	No_data	No_data	No_data	4	2	1	No_data	No_data	No_data	No_data	No_data	No_data	No_data	No_data	No_data	No_data	No_data	No_data	No_data	No_data	No_data	No_data	No_data	No_data	No_data
187	No Visited	Loreto	Pilpintuwasi	199	0	4	4	5	5	5	3	5	3	Monkeys	Pink river dolphins	Sloth	Jaguar	Macaws	4	No_data	3	No_data	No_data	No_data	No_data	No_data	No_data	No_data	5	No_data	No_data	No_data	No_data	No_data	No_data	No_data	1	No_data	2	No_data	No_data	No_data	No_data	No_data	No_data	No_data	No_data	No_data	No_data
188	No Visited	Loreto	Pilpintuwasi	201	0	5	3	4	4	3	3	5	3	Pink river dolphins	Monkeys	Tarantulas	Snakes	No_data	No_data	No_data	1	2	No_data	No_data	No_data	No_data	No_data	No_data	No_data	No_data	No_data	No_data	No_data	4	5	3	No_data	No_data	No_data	No_data	No_data	No_data	No_data	No_data	No_data	No_data	No_data	No_data	No_data
189	No Visited	Loreto	Pilpintuwasi	185	0	5	5	5	4	5	4	3	4	Pink river dolphins	Monkeys	Butterflies	Manatee	Caiman	4	No_data	1	No_data	No_data	No_data	No_data	2	5	No_data	3	No_data	No_data	No_data	No_data	No_data	No_data	No_data	No_data	No_data	No_data	No_data	No_data	No_data	4	No_data	No_data	No_data	No_data	No_data	No_data
190	No Visited	Loreto	Pilpintuwasi	186	0	5	5	5	5	5	2	5	4	Pink river dolphins	Jaguar	Macaws	Macaws	Monkeys	No_data	No_data	No_data	No_data	No_data	No_data	No_data	2	No_data	No_data	No_data	No_data	1	5	No_data	No_data	3	4	No_data	No_data	No_data	30	30	30	31	30	31	30	31	31	31
191	No Visited	Loreto	Pilpintuwasi	200	0	5	5	5	4	3	5	5	4	Dolphins	Monkeys	Turtles	Macaws	No_data	No_data	4	1	2	No_data	No_data	No_data	No_data	No_data	No_data	No_data	No_data	No_data	No_data	No_data	3	No_data	5	No_data	No_data	No_data	45	21	11	23	15	17	11	35	18	11
192	No Visited	Loreto	Pilpintuwasi	189	0	5	5	5	5	5	4	5	5	Jaguar	Sloth	Monkeys	no_data	No_data	1	4	No_data	No_data	No_data	No_data	No_data	No_data	No_data	5	No_data	No_data	No_data	No_data	No_data	No_data	2	No_data	No_data	No_data	3	362	34	38	58	48	356	7	32	66	35
193	No Visited	Loreto	Pilpintuwasi	191	0	4	4	5	4	4	4	4	5	Sloth	Jaguar	Giant anteater	Anaconda	Pink river dolphins	2	No_data	5	No_data	No_data	No_data	No_data	No_data	No_data	No_data	No_data	No_data	No_data	No_data	No_data	No_data	3	4	No_data	No_data	1	120	25	11	48	70	54	100	3	20	45
194	No Visited	Loreto	Pilpintuwasi	194	0	4	4	4	4	3	4	4	5	Dolphins	Insects	Birds	Snakes	Butterflies	No_data	1	No_data	No_data	No_data	No_data	No_data	No_data	No_data	No_data	No_data	No_data	No_data	No_data	No_data	3	2	5	No_data	4	No_data	100	93	51	20	41	21	52	32	34	20
195	No Visited	Loreto	Pilpintuwasi	195	0	4	4	4	4	5	4	5	5	Jaguar	Monkeys	Caiman	Snakes	Butterflies	1	5	2	No_data	No_data	No_data	No_data	No_data	No_data	No_data	3	No_data	No_data	No_data	No_data	No_data	No_data	No_data	4	No_data	No_data	45	20	15	10	25	10	15	15	10	15
196	No Visited	Loreto	Pilpintuwasi	196	0	5	5	5	5	5	4	5	5	Birds	Monkeys	Fish	Sloth	Turtles	No_data	No_data	No_data	No_data	No_data	1	No_data	No_data	5	4	3	No_data	No_data	No_data	No_data	No_data	No_data	No_data	No_data	No_data	2	51	17	41	56	15	34	59	45	4	25
197	No Visited	Loreto	Pilpintuwasi	203	0	No_data	No_data	No_data	No_data	5	No_data	No_data	3	Monkeys	Sloths	Pink river dolphins	Jaguar	Snakes	1	3	5	No_data	No_data	No_data	No_data	No_data	No_data	2	No_data	4	No_data	No_data	No_data	No_data	No_data	No_data	No_data	No_data	No_data	100	51	6	52	51	55	20	No_data	No_data	No_data
198	No Visited	Loreto	Pilpintuwasi	208	0	5	5	4	5	4	4	4	4	Jaguar	Bald uakari monkey	Toucan	Machin negro	Tapir	No_data	No_data	No_data	No_data	No_data	2	4	No_data	5	No_data	1	3	No_data	No_data	No_data	No_data	No_data	No_data	No_data	No_data	No_data	200	No_data	200	No_data	200	No_data	No_data	No_data	No_data	7
199	No Visited	Loreto	Pilpintuwasi	212	0	4	4	5	5	4	4	5	4	Jaguar	Dolphins	Tapir	Manatee	Birds	2	No_data	4	5	No_data	No_data	No_data	No_data	No_data	No_data	No_data	No_data	No_data	3	No_data	No_data	No_data	1	No_data	No_data	No_data	No_data	No_data	No_data	No_data	No_data	No_data	No_data	No_data	No_data	No_data
200	No Visited	Loreto	Pilpintuwasi	211	0	4	4	4	4	4	5	4	5	Jaguar	Monkeys	Tarantulas	Caiman	Birds	1	No_data	3	No_data	No_data	No_data	2	4	No_data	No_data	No_data	No_data	No_data	No_data	No_data	No_data	5	No_data	No_data	No_data	No_data	No_data	No_data	No_data	No_data	No_data	No_data	No_data	No_data	No_data	No_data
201	No Visited	Loreto	Pilpintuwasi	226	0	5	3	5	4	5	4	4	3	Sloth	Tapir	Pink river dolphins	Capybara	Monkeys	2	5	3	No_data	No_data	No_data	No_data	No_data	No_data	No_data	No_data	No_data	No_data	1	No_data	No_data	No_data	No_data	No_data	No_data	4	45	25	17	21	45	No_data	51	15	20	10
202	No Visited	Loreto	Pilpintuwasi	222	0	4	4	4	4	4	3	3	4	Monkeys	Piraña	Dolphins	Jaguar	Macaws	No_data	No_data	No_data	2	No_data	No_data	5	4	No_data	No_data	No_data	1	No_data	No_data	No_data	No_data	3	No_data	No_data	No_data	No_data	80	82	80	80	82	82	80	79	82	82
203	No Visited	Loreto	Pilpintuwasi	223	0	3	4	4	2	5	4	5	4	Monkeys	Insects	Snakes	Frogs	Birds	5	No_data	2	No_data	No_data	No_data	No_data	No_data	No_data	No_data	No_data	No_data	No_data	No_data	No_data	No_data	1	3	4	No_data	No_data	20	No_data	No_data	No_data	20	No_data	No_data	No_data	No_data	No_data
204	No Visited	Loreto	Pilpintuwasi	233	0	4	4	4	4	3	4	4	4	Jaguar	Monkeys	Snakes	Caiman	Insects	1	No_data	2	No_data	No_data	No_data	No_data	No_data	5	No_data	3	No_data	No_data	No_data	No_data	No_data	4	No_data	No_data	No_data	No_data	200	199	200	201	200	200	200	203	201	201
205	No Visited	Loreto	Pilpintuwasi	217	0	4	4	5	5	3	4	4	5	Monkeys	snakes	Birds	Insects	Fish	1	No_data	No_data	No_data	No_data	No_data	No_data	No_data	2	No_data	No_data	No_data	No_data	No_data	No_data	No_data	5	No_data	4	3	1	263	44	70	77	51	80	54	35	37	44
206	No Visited	Loreto	Pilpintuwasi	225	0	5	5	5	5	5	5	5	5	Jaguar	Sloths	Dolphins	Monkeys	Giant anteater	2	No_data	No_data	3	No_data	5	No_data	No_data	No_data	No_data	No_data	No_data	No_data	No_data	No_data	No_data	4	No_data	No_data	1	No_data	144	56	54	37	139	54	70	56	82	18
207	No Visited	Loreto	Pilpintuwasi	229	0	4	4	4	4	4	4	4	5	Monkeys	Sloths	Jaguar	Ocelot	no_data	1	No_data	2	No_data	No_data	No_data	No_data	No_data	No_data	No_data	3	No_data	4	No_data	No_data	No_data	5	No_data	No_data	No_data	No_data	251	No_data	200	255	100	200	100	No_data	252	30
208	No Visited	Loreto	Pilpintuwasi	230	0	5	5	5	5	5	5	5	5	Anaconda	Jaguar	Birds	Frogs	Sloth	2	No_data	No_data	No_data	No_data	No_data	No_data	5	No_data	No_data	1	4	No_data	No_data	No_data	No_data	3	No_data	No_data	No_data	No_data	100	51	51	51	51	51	52	10	49	51
209	No Visited	Loreto	Pilpintuwasi	231	0	4	4	4	4	5	4	4	5	Jaguar	Anaconda	Birds	Monkeys	Insects	2	No_data	5	No_data	No_data	No_data	No_data	No_data	No_data	No_data	3	No_data	No_data	4	No_data	No_data	1	No_data	No_data	No_data	No_data	52	20	25	20	20	20	20	20	20	20
210	No Visited	Loreto	Pilpintuwasi	242	0	5	4	4	4	4	4	5	4	Monkeys	Turtles	Frogs	Birds	Snakes	No_data	1	No_data	No_data	No_data	No_data	No_data	No_data	No_data	No_data	No_data	No_data	No_data	5	3	No_data	No_data	2	No_data	No_data	4	No_data	No_data	200	200	200	200	No_data	No_data	No_data	200
211	No Visited	Loreto	Pilpintuwasi	237	0	5	5	5	5	5	5	5	5	Jaguar	Birds	Caiman	Snakes	Monkeys	1	No_data	3	No_data	No_data	No_data	No_data	No_data	No_data	No_data	4	No_data	No_data	No_data	No_data	No_data	No_data	5	No_data	No_data	2	100	100	100	100	100	100	100	100	101	99
212	No Visited	Loreto	Pilpintuwasi	240	0	5	2	4	5	3	5	4	5	Jaguar	Caiman	Monkeys	Anaconda	Sloth	1	No_data	No_data	No_data	No_data	No_data	4	No_data	No_data	5	No_data	No_data	2	No_data	No_data	No_data	No_data	3	No_data	No_data	No_data	151	45	45	101	61	100	75	45	45	100
213	No Visited	Loreto	Pilpintuwasi	249	0	5	5	5	5	5	5	5	4	Monkeys	Dolphins	Caiman	Jaguar	Sloth	1	No_data	2	No_data	No_data	No_data	3	No_data	No_data	No_data	5	No_data	No_data	No_data	No_data	No_data	No_data	No_data	No_data	4	No_data	10	6	4	6	8	6	3	3	4	13
214	No Visited	Loreto	Pilpintuwasi	252	0	5	2	4	4	5	5	5	5	Jaguar	Caiman	Monkeys	Tapir	Pirañas	No_data	3	No_data	No_data	No_data	No_data	No_data	No_data	No_data	No_data	No_data	No_data	No_data	5	No_data	No_data	1	4	No_data	No_data	2	No_data	No_data	No_data	No_data	54	No_data	No_data	44	No_data	96
215	No Visited	Loreto	Pilpintuwasi	260	0	4	4	4	4	2	2	3	1	Toucan	Macaws	Sloth	Monkeys	Butterflies	4	3	No_data	No_data	No_data	No_data	No_data	2	No_data	No_data	5	No_data	No_data	No_data	No_data	No_data	No_data	No_data	No_data	No_data	1	No_data	8	11	11	No_data	No_data	No_data	No_data	18	No_data
216	No Visited	Loreto	Pilpintuwasi	265	0	4	4	4	4	4	3	3	2	Butterflies	Birds	Mammals	Dolphins	Tarantula	No_data	No_data	No_data	4	No_data	No_data	No_data	No_data	1	No_data	2	5	No_data	No_data	No_data	No_data	No_data	No_data	No_data	3	No_data	99	68	87	80	96	41	35	51	37	77
217	No Visited	Loreto	Pilpintuwasi	267	0	4	4	4	4	4	3	4	4	Sloth	Pecary	Monkeys	Toucan	Anaconda	No_data	2	No_data	No_data	No_data	5	No_data	No_data	No_data	4	No_data	No_data	No_data	No_data	3	No_data	No_data	1	No_data	No_data	No_data	52	59	51	52	52	63	51	63	61	51
218	No Visited	Loreto	Pilpintuwasi	269	0	4	4	4	4	3	3	4	4	Giant anteater	Oso de anteojos	Giant otter	Pecary	Puma	No_data	3	No_data	No_data	5	No_data	No_data	No_data	No_data	No_data	No_data	No_data	No_data	No_data	4	No_data	No_data	1	No_data	No_data	2	55	56	32	49	55	55	59	55	58	55
219	No Visited	Loreto	Pilpintuwasi	259	0	5	5	5	5	5	4	3	5	Birds	snakes	Tarantulas	Caiman	Monkeys	1	No_data	No_data	No_data	No_data	No_data	3	No_data	No_data	4	5	2	No_data	No_data	No_data	No_data	No_data	No_data	No_data	No_data	No_data	101	25	25	54	25	72	25	37	55	80
220	No Visited	Loreto	Pilpintuwasi	278	0	5	5	5	5	3	4	3	5	Insects	Dolphins	Paiche	Caiman	Macaws	No_data	No_data	5	No_data	No_data	No_data	1	2	No_data	No_data	No_data	No_data	No_data	No_data	No_data	No_data	No_data	4	No_data	3	No_data	No_data	No_data	No_data	No_data	No_data	No_data	No_data	No_data	No_data	No_data
221	No Visited	Loreto	Pilpintuwasi	290	0	5	5	5	5	4	4	5	2	No_data	No_data	No_data	No_data	No_data	No_data	No_data	5	No_data	No_data	No_data	4	No_data	No_data	No_data	3	No_data	1	No_data	No_data	2	No_data	No_data	No_data	No_data	No_data	107	100	106	101	103	107	100	107	100	100
222	No Visited	Loreto	Pilpintuwasi	291	0	3	3	3	5	4	3	5	5	Anaconda	Caiman	Birds	Insects	No_data	No_data	No_data	3	No_data	No_data	No_data	No_data	2	No_data	No_data	5	No_data	No_data	No_data	No_data	No_data	1	No_data	No_data	4	No_data	No_data	No_data	104	No_data	100	No_data	54	49	No_data	100
223	No Visited	Loreto	Pilpintuwasi	299	0	4	4	4	4	4	4	4	4	Butterflies	Birds	Big cats	Monkeys	Dolphins	4	3	1	No_data	No_data	No_data	No_data	No_data	No_data	No_data	No_data	5	No_data	2	No_data	No_data	No_data	No_data	No_data	No_data	No_data	57	48	19	29	57	27	15	59	25	42
224	No Visited	Loreto	pilpintuwasi	301	0	4	4	4	5	5	4	4	5	Jaguar	Macaws	Toucan	Dolphins	Monkeys	1	3	2	No_data	No_data	No_data	No_data	No_data	No_data	No_data	4	No_data	No_data	No_data	No_data	No_data	No_data	No_data	No_data	5	No_data	20	15	18	10	21	7	10	24	11	10
225	No Visited	Loreto	Pilpintuwasi	302	0	3	2	4	5	3	5	4	5	Insects	Frogs	Snakes	Tarantula	Monkeys	No_data	No_data	4	No_data	No_data	No_data	No_data	No_data	5	No_data	No_data	No_data	1	No_data	No_data	3	No_data	No_data	No_data	No_data	2	No_data	No_data	No_data	15	No_data	10	No_data	No_data	10	10
226	No Visited	Loreto	Pilpintuwasi	309	0	5	3	5	4	5	5	5	1	Jaguar	Anaconda	Monkeys	Caiman	Dolphins	1	No_data	No_data	No_data	No_data	3	No_data	5	No_data	2	No_data	No_data	No_data	4	No_data	No_data	No_data	No_data	No_data	No_data	No_data	51	3	13	21	24	20	8	6	7	20
227	No Visited	Loreto	Pilpintuwasi	316	0	5	4	4	4	5	5	5	5	Monkeys	Tapir	Dolphins	Jaguar	Butterflies	1	No_data	5	No_data	No_data	No_data	No_data	No_data	No_data	No_data	4	No_data	No_data	No_data	No_data	No_data	No_data	No_data	2	No_data	3	No_data	No_data	No_data	No_data	No_data	No_data	No_data	No_data	No_data	No_data
228	No Visited	Loreto	Pilpintuwasi	332	0	4	3	5	4	4	4	5	3	Sloth	snakes	Monkeys	Birds	Caiman	No_data	No_data	No_data	No_data	No_data	No_data	No_data	No_data	No_data	No_data	No_data	No_data	3	5	4	No_data	No_data	No_data	2	No_data	1	4	No_data	No_data	20	No_data	20	21	No_data	No_data	No_data
229	No Visited	Loreto	Pilpintuwasi	331	0	4	4	4	4	4	4	4	4	Monkeys	Paiche	Caiman	Manatee	Pirañas	No_data	5	2	No_data	No_data	No_data	No_data	No_data	No_data	1	No_data	No_data	4	No_data	No_data	No_data	No_data	3	No_data	No_data	No_data	100	100	100	100	100	100	99	100	100	100
230	No Visited	Loreto	Pilpintuwasi	329	0	5	1	3	1	2	5	1	5	Anaconda	Ocelot	Jaguar	Sloth	Monkeys	2	No_data	No_data	No_data	3	No_data	No_data	No_data	No_data	No_data	No_data	No_data	No_data	No_data	No_data	No_data	No_data	4	5	No_data	1	90	70	20	11	51	10	90	20	41	41
231	No Visited	Loreto	Pilpintuwasi	339	0	5	3	5	4	3	1	4	3	Monkeys	Big cats	Mammals	Birds	Reptiles	5	No_data	3	No_data	No_data	No_data	No_data	No_data	2	1	No_data	No_data	No_data	No_data	No_data	No_data	No_data	No_data	4	No_data	No_data	154	No_data	No_data	108	79	100	No_data	No_data	No_data	No_data
232	No Visited	Loreto	Pilpintuwasi	340	0	3	2	2	4	4	3	5	3	Jaguar	Ocelot	Monkeys	Birds	Butterflies	2	No_data	No_data	3	No_data	No_data	4	No_data	5	No_data	No_data	No_data	No_data	No_data	No_data	No_data	No_data	1	No_data	No_data	No_data	100	59	25	No_data	24	No_data	54	No_data	51	No_data
233	No Visited	Loreto	Pilpintuwasi	336	0	5	4	5	4	3	4	4	4	Jaguar	Monkeys	Mammals	Birds	Reptiles	2	No_data	3	No_data	No_data	No_data	No_data	No_data	No_data	1	No_data	4	No_data	No_data	No_data	No_data	No_data	No_data	5	No_data	No_data	147	No_data	No_data	116	116	110	No_data	No_data	No_data	No_data
234	No Visited	Loreto	Pilpintuwasi	337	0	4	3	4	4	5	3	4	4	Puma	Butterflies	Monkeys	Macaws	Birds	3	2	No_data	No_data	No_data	No_data	5	No_data	4	No_data	No_data	1	No_data	No_data	No_data	No_data	No_data	No_data	No_data	No_data	No_data	51	No_data	21	44	No_data	No_data	No_data	No_data	No_data	No_data
235	No Visited	Loreto	Pilpintuwasi	342	0	4	3	5	4	4	3	4	3	Spider monkey	Wooly monkey	Macaws	Toucan	Squirrel monkey	No_data	2	No_data	No_data	5	No_data	No_data	No_data	No_data	1	4	No_data	No_data	No_data	No_data	No_data	No_data	No_data	3	No_data	No_data	No_data	108	76	166	61	130	63	118	No_data	No_data
236	No Visited	Loreto	Pilpintuwasi	343	0	5	4	5	3	4	No_data	5	4	Woolly monkey	Giant anteater	Tapir	Ocelot	Squirrel monkey	No_data	1	No_data	No_data	2	No_data	No_data	No_data	5	No_data	No_data	No_data	No_data	4	No_data	No_data	No_data	No_data	3	No_data	No_data	No_data	92	No_data	72	No_data	62	No_data	No_data	No_data	No_data
237	No Visited	Loreto	Pilpintuwasi	349	0	4	3	3	4	4	4	4	5	Butterflies	Monkeys	Dolphins	No_data	No_data	1	No_data	3	No_data	No_data	No_data	4	2	No_data	No_data	5	No_data	No_data	No_data	No_data	No_data	No_data	No_data	No_data	No_data	No_data	45	No_data	No_data	No_data	No_data	No_data	No_data	No_data	No_data	No_data
238	No Visited	Loreto	Pilpintuwasi	352	0	5	4	5	5	3	4	3	2	Monkeys	Birds	Caiman	Dolphins	Macaws	No_data	No_data	4	No_data	No_data	No_data	3	No_data	No_data	2	1	No_data	No_data	No_data	No_data	5	No_data	No_data	No_data	No_data	No_data	51	15	25	No_data	38	11	No_data	15	No_data	31
239	No Visited	Loreto	Pilpintuwasi	359	0	5	5	5	5	5	4	5	3	harpy eagle	Jaguar	Tapir	Birds	Reptiles	4	No_data	3	No_data	No_data	No_data	No_data	No_data	No_data	No_data	No_data	No_data	No_data	No_data	No_data	No_data	2	5	No_data	1	No_data	103	21	25	No_data	21	53	25	No_data	No_data	103
240	No Visited	Loreto	Pilpintuwasi	351	0	4	5	4	4	4	2	4	4	harpy eagle	Tapir	Jaguar	Pink river dolphins	Humming birds	No_data	No_data	No_data	No_data	No_data	1	No_data	No_data	No_data	No_data	No_data	No_data	No_data	5	No_data	4	No_data	No_data	No_data	2	3	100	51	51	30	51	51	51	51	No_data	51
241	No Visited	Loreto	Pilpintuwasi	356	0	4	3	5	4	4	2	5	4	Monkeys	Big cats	Birds	Insects	no_data	1	No_data	No_data	No_data	No_data	No_data	No_data	No_data	4	No_data	No_data	5	No_data	No_data	No_data	No_data	No_data	3	No_data	No_data	2	32	17	No_data	24	21	No_data	No_data	No_data	No_data	No_data
242	No Visited	Loreto	Pilpintuwasi	358	0	4	4	4	4	4	4	4	4	Jaguar	Monkeys	No_data	No_data	No_data	1	No_data	5	No_data	4	No_data	2	No_data	No_data	No_data	No_data	No_data	No_data	No_data	No_data	No_data	No_data	No_data	3	No_data	No_data	No_data	No_data	No_data	No_data	No_data	No_data	No_data	No_data	No_data	No_data
243	No Visited	Loreto	Pilpintuwasi	357	0	5	5	5	5	5	5	5	5	Sloth	Monkeys	Big cats	Birds	Butterflies	5	No_data	No_data	No_data	3	No_data	No_data	No_data	1	No_data	No_data	No_data	No_data	No_data	No_data	No_data	4	2	No_data	No_data	No_data	401	241	186	177	192	189	199	200	185	190
244	No Visited	Loreto	Pilpintuwasi	363	0	4	3	4	3	5	4	3	5	Sloth	Jaguar	Anaconda	Monkeys	Tapir	No_data	No_data	No_data	No_data	No_data	No_data	3	No_data	No_data	No_data	No_data	No_data	No_data	5	4	No_data	2	1	No_data	No_data	No_data	201	204	No_data	No_data	204	No_data	No_data	No_data	No_data	200
245	No Visited	Loreto	Pilpintuwasi	368	0	5	5	5	5	5	3	5	5	Macaws	Monkeys	Dolphins	Anaconda	No_data	No_data	No_data	No_data	No_data	No_data	No_data	1	No_data	No_data	No_data	4	No_data	No_data	No_data	No_data	No_data	5	No_data	No_data	3	2	No_data	No_data	No_data	No_data	No_data	No_data	No_data	No_data	No_data	No_data
246	No Visited	Loreto	Pilpintuwasi	382	0	5	4	4	4	5	3	4	3	Monkeys	Birds	Reptiles	Tapir	Roedores	1	No_data	No_data	No_data	No_data	No_data	No_data	No_data	No_data	2	4	No_data	No_data	5	No_data	No_data	3	No_data	No_data	No_data	No_data	80	53	32	59	No_data	25	12	18	No_data	73
247	No Visited	Loreto	Pilpintuwasi	381	0	3	3	2	4	4	4	4	5	Monkeys	Jaguar	Butterflies	Sloth	Anaconda	5	No_data	No_data	No_data	4	No_data	No_data	3	No_data	1	No_data	No_data	No_data	No_data	No_data	No_data	No_data	2	No_data	No_data	No_data	249	No_data	No_data	No_data	136	194	No_data	No_data	No_data	No_data
248	No Visited	Loreto	Pilpintuwasi	385	0	5	5	5	5	5	4	5	5	Sloth	Monkeys	Tapir	Toucan	Jaguar	1	No_data	No_data	No_data	No_data	No_data	5	No_data	No_data	No_data	No_data	No_data	No_data	No_data	No_data	No_data	No_data	3	No_data	2	4	28	21	24	26	15	17	21	11	17	22
249	No Visited	Loreto	Pilpintuwasi	386	0	5	5	5	5	5	5	5	5	Sloth	Monkeys	Macaws	Jaguar	Tapir	4	No_data	No_data	No_data	No_data	No_data	No_data	No_data	No_data	2	5	No_data	3	No_data	No_data	No_data	No_data	No_data	No_data	No_data	1	632	21	101	652	19	650	657	22	28	22
250	No Visited	Loreto	Pilpintuwasi	390	0	5	3	4	4	4	5	3	5	Jaguar	Monkeys	Fish	Birds	Insects	3	2	No_data	No_data	No_data	No_data	No_data	No_data	No_data	No_data	No_data	No_data	No_data	No_data	No_data	No_data	4	1	No_data	5	No_data	212	366	81	148	150	98	57	272	57	118
251	No Visited	Loreto	Pilpintuwasi	127	0	4	3	4	3	4	5	4	3	Monkeys	Sloths	Pirañas	Birds	Dolphins	3	4	No_data	No_data	No_data	No_data	5	No_data	No_data	1	No_data	No_data	No_data	No_data	No_data	No_data	No_data	No_data	No_data	No_data	2	110	72	49	100	92	108	52	80	51	118
252	No Visited	Loreto	Pilpintuwasi	126	0	5	5	5	4	5	4	4	5	Jaguar	Monkeys	Sloth	Dolphins	Caiman	No_data	No_data	5	No_data	1	No_data	No_data	No_data	No_data	No_data	No_data	No_data	No_data	No_data	No_data	4	3	2	No_data	No_data	No_data	25	20	10	10	20	10	15	20	15	25
253	No Visited	Loreto	Pilpintuwasi	131	0	5	5	5	4	5	5	4	5	Sloth	Monkeys	Caiman	Anaconda	Tapir	No_data	No_data	No_data	5	No_data	No_data	No_data	1	3	No_data	No_data	No_data	No_data	4	No_data	No_data	2	No_data	No_data	No_data	No_data	86	51	52	48	86	76	72	52	90	72
254	No Visited	Loreto	Pilpintuwasi	134	0	4	3	4	4	5	5	5	5	Monkeys	Macaws	Dolphins	Turtles	Bear	No_data	No_data	4	No_data	No_data	No_data	1	No_data	No_data	No_data	5	No_data	2	No_data	No_data	No_data	3	No_data	No_data	No_data	No_data	40	No_data	25	25	23	25	No_data	No_data	No_data	32
255	No Visited	Loreto	Pilpintuwasi	135	0	4	3	3	3	5	3	4	5	Jaguar	Oso de anteojos	Monkeys	Macaws	Turtles	1	No_data	No_data	No_data	No_data	No_data	2	No_data	No_data	No_data	No_data	No_data	5	4	No_data	No_data	3	No_data	No_data	No_data	No_data	25	10	6	10	6	6	20	11	No_data	21
256	No Visited	Loreto	Pilpintuwasi	136	0	4	4	5	4	4	3	3	5	Caiman	Jaguar	Butterflies	Macaws	Monkeys	5	No_data	2	No_data	3	No_data	4	No_data	No_data	No_data	1	No_data	No_data	No_data	No_data	No_data	No_data	No_data	No_data	No_data	No_data	83	48	76	28	82	45	27	55	41	65
257	No Visited	Loreto	Pilpintuwasi	144	0	4	4	5	4	4	4	4	3	Jaguar	Anaconda	Dolphins	Otters	Monkeys	1	2	No_data	No_data	No_data	No_data	3	No_data	No_data	No_data	No_data	No_data	No_data	No_data	No_data	No_data	5	No_data	No_data	No_data	4	45	15	11	24	15	15	18	15	13	27
258	No Visited	Loreto	Pilpintuwasi	140	0	3	2	4	3	5	5	4	5	Jaguar	Monkeys	No_data	No_data	No_data	5	No_data	2	1	No_data	No_data	No_data	No_data	No_data	4	No_data	No_data	3	No_data	No_data	No_data	No_data	No_data	No_data	No_data	No_data	No_data	No_data	No_data	No_data	No_data	No_data	No_data	No_data	No_data	No_data
259	No Visited	Loreto	Pilpintuwasi	147	0	4	3	4	4	4	3	2	1	Macaws	Monkeys	Tigrillo	Jaguar	Sloth	No_data	No_data	3	No_data	No_data	No_data	No_data	No_data	4	1	No_data	2	No_data	No_data	No_data	5	No_data	No_data	No_data	No_data	No_data	No_data	No_data	11	6	4	6	2	No_data	No_data	4
260	No Visited	Loreto	Pilpintuwasi	148	0	5	5	5	5	5	5	5	4	Jaguar	Anaconda	Monkeys	Caiman	Pirañas	1	4	No_data	2	No_data	No_data	5	No_data	No_data	No_data	No_data	No_data	No_data	No_data	No_data	No_data	3	No_data	No_data	No_data	No_data	20	20	20	20	20	20	20	20	20	20
261	No Visited	Loreto	Pilpintuwasi	149	0	5	4	5	4	3	3	4	4	Monkeys	Jaguar	No_data	No_data	No_data	1	2	4	No_data	No_data	No_data	No_data	5	No_data	No_data	No_data	No_data	No_data	No_data	No_data	No_data	No_data	3	No_data	No_data	No_data	42	51	14	No_data	23	25	18	35	18	27
262	No Visited	Loreto	Pilpintuwasi	151	0	4	1	2	2	5	3	4	4	Monkeys	Puma	Dolphins	Caiman	Caiman	No_data	5	4	No_data	No_data	No_data	3	No_data	1	No_data	No_data	No_data	2	No_data	No_data	No_data	No_data	No_data	No_data	No_data	No_data	11	14	56	70	31	80	14	7	14	20
263	No Visited	Loreto	Pilpintuwasi	153	0	4	4	4	4	5	4	4	2	Pink river dolphins	Giant anteater	Caiman	Anaconda	Jaguar	5	No_data	1	No_data	No_data	3	No_data	No_data	No_data	No_data	No_data	No_data	No_data	4	No_data	No_data	No_data	2	No_data	No_data	No_data	103	No_data	No_data	No_data	79	No_data	101	No_data	No_data	No_data
264	No Visited	Loreto	Pilpintuwasi	154	0	4	3	5	4	5	3	5	3	Jaguar	Toucan	Sloth	Dolphins	Caiman	1	No_data	5	No_data	No_data	No_data	3	No_data	No_data	No_data	No_data	No_data	No_data	2	4	No_data	No_data	No_data	No_data	No_data	No_data	100	30	30	41	55	30	100	30	55	80
265	No Visited	Loreto	Pilpintuwasi	155	0	5	4	4	5	4	3	5	3	Sloth	Monkeys	Macaws	Tarantula	Snakes	2	No_data	No_data	4	No_data	No_data	No_data	No_data	No_data	No_data	No_data	No_data	No_data	3	No_data	5	No_data	No_data	No_data	No_data	1	No_data	No_data	No_data	No_data	100	No_data	No_data	No_data	No_data	No_data
266	No Visited	Loreto	Pilpintuwasi	157	0	4	4	4	3	5	4	1	3	Jaguar	Tapir	Butterflies	Monkeys	Macaws	No_data	No_data	No_data	No_data	No_data	No_data	No_data	No_data	5	No_data	4	1	No_data	No_data	No_data	No_data	No_data	3	No_data	2	No_data	631	206	248	458	190	483	389	252	220	227
267	No Visited	Loreto	Pilpintuwasi	152	0	4	4	4	4	5	5	5	5	Cock of the rock	Pink river dolphins	Turtles	Paiche	Manatee	No_data	No_data	No_data	No_data	No_data	No_data	1	4	No_data	No_data	No_data	No_data	No_data	5	No_data	3	2	No_data	No_data	No_data	No_data	100	No_data	No_data	No_data	100	No_data	No_data	No_data	No_data	No_data
268	No Visited	Loreto	Pilpintuwasi	159	0	4	3	4	5	5	5	5	3	Jaguar	Birds	Butterflies	Monkeys	Fish	No_data	No_data	2	1	No_data	No_data	No_data	No_data	No_data	No_data	4	No_data	No_data	No_data	No_data	5	No_data	No_data	No_data	3	No_data	29	36	39	24	48	26	2	24	24	20
269	No Visited	Loreto	Pilpintuwasi	158	0	3	3	3	3	4	5	4	4	Monkeys	Piraña	Dolphins	Butterflies	Caiman	2	3	No_data	5	4	No_data	No_data	No_data	No_data	No_data	No_data	1	No_data	No_data	No_data	No_data	No_data	No_data	No_data	No_data	No_data	165	No_data	No_data	No_data	No_data	155	No_data	No_data	No_data	No_data
270	No Visited	Loreto	Pilpintuwasi	160	0	4	2	4	4	3	3	4	4	Jaguar	Birds	No_data	No_data	No_data	No_data	No_data	2	No_data	No_data	3	No_data	No_data	No_data	No_data	No_data	5	No_data	No_data	No_data	No_data	No_data	4	No_data	No_data	1	100	100	100	100	100	100	100	100	100	100
271	No Visited	Loreto	Pilpintuwasi	162	0	4	4	4	4	5	4	5	4	Tapir	Dolphins	Sloth	Jaguar	Caiman	No_data	2	3	No_data	4	No_data	No_data	No_data	No_data	No_data	No_data	No_data	No_data	1	No_data	No_data	5	No_data	No_data	No_data	No_data	No_data	No_data	No_data	No_data	10	No_data	No_data	10	No_data	No_data
272	No Visited	Loreto	Pilpintuwasi	164	0	5	5	5	5	5	5	5	4	Sloth	Monkeys	Butterflies	Jaguar	Birds	No_data	No_data	No_data	No_data	No_data	No_data	2	No_data	No_data	No_data	3	No_data	No_data	5	No_data	4	No_data	No_data	No_data	No_data	1	No_data	100	100	No_data	100	100	100	No_data	No_data	100
273	No Visited	Madre de Dios	Rainforest	61	0	5	5	5	5	5	5	5	5	Jaguar	Anaconda	Caiman	Possum	Toucan	1	3	No_data	No_data	No_data	No_data	No_data	No_data	No_data	No_data	No_data	No_data	No_data	No_data	No_data	No_data	2	5	No_data	No_data	4	510	258	No_data	No_data	No_data	No_data	No_data	No_data	No_data	104
274	No Visited	Madre de Dios	Rainforest	68	0	5	4	4	4	5	4	5	2	Monkeys	Piraña	Otters	Insects	Fish	1	No_data	No_data	No_data	No_data	No_data	No_data	No_data	No_data	No_data	3	2	No_data	No_data	No_data	No_data	No_data	4	No_data	No_data	5	152	100	100	51	125	101	27	54	25	49
275	No Visited	Madre de Dios	Rainforest	62	0	5	5	5	5	5	5	5	4	Puma	Macaws	Deer	Otters	Rabbit	No_data	No_data	No_data	1	No_data	2	No_data	No_data	No_data	No_data	3	No_data	No_data	No_data	No_data	No_data	No_data	5	4	No_data	No_data	No_data	No_data	No_data	No_data	No_data	No_data	No_data	No_data	No_data	No_data
276	No Visited	Madre de Dios	Rainforest	63	0	5	4	4	4	4	4	3	4	Monkeys	Caiman	Sloth	Capybara	Hoazin birds	4	5	2	No_data	No_data	No_data	No_data	No_data	No_data	1	No_data	3	No_data	No_data	No_data	No_data	No_data	No_data	No_data	No_data	No_data	135	135	19	135	135	135	50	135	59	135
277	No Visited	Madre de Dios	Rainforest	65	0	5	4	4	4	4	4	3	4	Monkeys	Caiman	Sloth	Capybara	Hoazin birds	4	5	2	No_data	No_data	No_data	No_data	No_data	No_data	1	No_data	3	No_data	No_data	No_data	No_data	No_data	No_data	No_data	No_data	No_data	135	135	19	135	135	135	50	135	59	135
278	No Visited	Madre de Dios	Rainforest	67	0	3	4	5	4	3	4	4	4	Monkeys	Macaws	Frogs	Dolphins	No_data	1	No_data	No_data	No_data	No_data	No_data	No_data	No_data	No_data	No_data	5	No_data	No_data	No_data	No_data	No_data	No_data	2	4	No_data	3	130	138	104	111	141	127	127	121	120	123
279	No Visited	Madre de Dios	Rainforest	64	0	4	4	4	4	3	2	4	5	Macaws	Caiman	Pirañas	Birds	No_data	3	No_data	No_data	No_data	No_data	No_data	No_data	No_data	4	No_data	1	No_data	No_data	No_data	No_data	No_data	5	No_data	No_data	2	No_data	159	48	149	59	199	61	70	75	106	92
280	No Visited	Madre de Dios	Rainforest	66	0	4	3	4	3	5	5	4	5	Jaguar	Piraña	Macaws	Snakes	Tarantula	1	No_data	No_data	No_data	No_data	4	No_data	No_data	No_data	No_data	No_data	2	No_data	No_data	No_data	No_data	5	No_data	No_data	No_data	3	100	No_data	No_data	25	No_data	51	No_data	No_data	No_data	No_data
281	No Visited	Madre de Dios	Rainforest	69	0	4	4	4	4	4	3	3	5	Jaguar	Giant anteater	Tapir	Puma	Armadillo	1	No_data	2	No_data	No_data	No_data	No_data	No_data	No_data	No_data	No_data	No_data	No_data	No_data	No_data	No_data	3	4	No_data	No_data	5	201	49	51	151	103	51	51	52	No_data	No_data
282	No Visited	Madre de Dios	Rainforest	74	0	5	5	5	5	5	5	5	2	Macaws	Jaguar	Sloth	Howler monkeys	Dolphins	2	No_data	1	No_data	No_data	No_data	No_data	No_data	No_data	No_data	5	4	No_data	No_data	No_data	No_data	No_data	3	No_data	No_data	No_data	No_data	No_data	No_data	No_data	34	No_data	No_data	No_data	No_data	No_data
283	No Visited	Madre de Dios	Rainforest	75	0	4	4	4	4	4	4	4	2	Birds	No_data	No_data	No_data	No_data	No_data	No_data	No_data	No_data	No_data	No_data	No_data	No_data	5	No_data	1	No_data	2	No_data	No_data	No_data	No_data	4	No_data	3	No_data	No_data	No_data	No_data	No_data	No_data	636	No_data	No_data	25	No_data
284	No Visited	Madre de Dios	Rainforest	76	0	5	5	5	5	4	3	3	2	Birds	Monkeys	Snakes	Mammals	Bats	4	No_data	3	No_data	No_data	1	No_data	No_data	No_data	No_data	2	No_data	No_data	No_data	No_data	5	No_data	No_data	No_data	No_data	No_data	96	No_data	No_data	49	No_data	No_data	No_data	No_data	No_data	No_data
285	No Visited	Madre de Dios	Rainforest	73	0	5	5	5	5	5	5	5	3	Butterflies	Monkeys	Otters	Birds	Snakes	No_data	5	1	No_data	No_data	No_data	3	No_data	No_data	No_data	No_data	No_data	No_data	No_data	No_data	2	No_data	No_data	No_data	No_data	4	25	10	No_data	No_data	20	10	No_data	20	No_data	No_data
286	No Visited	Madre de Dios	Rainforest	71	0	5	3	5	3	5	4	4	4	Monkeys	No_data	No_data	No_data	No_data	3	No_data	No_data	No_data	No_data	No_data	2	4	No_data	No_data	No_data	1	No_data	No_data	No_data	No_data	No_data	No_data	No_data	No_data	5	144	83	255	89	145	170	204	217	89	175
287	No Visited	Madre de Dios	Rainforest	72	0	5	5	5	5	5	5	5	4	Monkeys	Fish	Birds	Big cats	Giant otter	3	No_data	No_data	1	No_data	No_data	No_data	No_data	No_data	No_data	No_data	4	No_data	No_data	No_data	No_data	5	No_data	No_data	2	No_data	200	112	99	112	113	116	107	105	106	112
288	No Visited	Madre de Dios	Rainforest	70	0	5	5	5	5	5	5	5	5	Monkeys	Birds	Reptiles	No_data	No_data	5	No_data	No_data	No_data	No_data	No_data	4	No_data	No_data	No_data	No_data	1	No_data	3	2	No_data	No_data	No_data	No_data	No_data	No_data	No_data	No_data	176	No_data	No_data	No_data	No_data	No_data	No_data	No_data
289	No Visited	Madre de Dios	Rainforest	77	0	5	4	4	5	3	5	4	5	Anaconda	Toucan	Caiman	Monkeys	Macaws	1	No_data	3	No_data	No_data	No_data	No_data	No_data	No_data	No_data	4	No_data	No_data	No_data	No_data	No_data	2	5	No_data	No_data	No_data	101	32	20	8	101	32	21	20	30	101
290	No Visited	Madre de Dios	Rainforest	78	0	4	5	5	4	4	5	4	3	Monkeys	Macaws	Reptiles	Butterflies	Frogs	4	5	No_data	No_data	No_data	No_data	No_data	No_data	No_data	No_data	2	1	3	No_data	No_data	No_data	No_data	No_data	No_data	No_data	No_data	200	82	151	31	151	20	20	21	20	51
291	No Visited	Madre de Dios	Rainforest	79	0	4	4	4	5	4	5	5	3	Monkeys	Capybara	Caiman	Macaws	Tarantula	No_data	No_data	No_data	No_data	No_data	No_data	2	No_data	No_data	No_data	No_data	5	No_data	No_data	No_data	No_data	1	3	No_data	No_data	4	237	97	93	99	201	231	103	99	9	158
292	No Visited	Madre de Dios	Rainforest	80	0	5	5	5	5	5	5	5	3	Caiman	Monkeys	Birds	Jaguar	Butterflies	No_data	4	No_data	No_data	No_data	No_data	No_data	No_data	No_data	No_data	No_data	No_data	No_data	No_data	No_data	5	1	No_data	3	2	No_data	No_data	No_data	151	No_data	200	No_data	No_data	No_data	No_data	349
293	No Visited	Madre de Dios	Rainforest	83	0	4	5	4	3	5	4	4	3	No_data	No_data	No_data	No_data	No_data	1	No_data	No_data	No_data	No_data	No_data	No_data	4	5	2	3	No_data	No_data	No_data	No_data	No_data	No_data	No_data	No_data	No_data	No_data	41	No_data	30	No_data	30	30	No_data	No_data	No_data	51
294	No Visited	Madre de Dios	Rainforest	84	0	5	3	4	3	4	5	4	3	Monkeys	Jaguar	Caiman	Birds	Sloth	1	No_data	No_data	No_data	No_data	No_data	No_data	3	2	5	No_data	4	No_data	No_data	No_data	No_data	No_data	No_data	No_data	No_data	No_data	41	No_data	No_data	25	30	25	No_data	No_data	No_data	30
295	No Visited	Madre de Dios	Rainforest	85	0	4	2	4	3	5	4	4	3	No_data	No_data	No_data	No_data	No_data	3	No_data	No_data	5	No_data	No_data	No_data	2	No_data	No_data	No_data	No_data	No_data	No_data	No_data	4	No_data	No_data	1	No_data	No_data	34	42	32	No_data	38	38	No_data	No_data	No_data	40
296	No Visited	Madre de Dios	Rainforest	81	0	5	5	5	5	5	5	5	4	Dolphins	Birds	Big cats	Monkeys	Caiman	4	No_data	No_data	No_data	No_data	No_data	No_data	No_data	No_data	No_data	2	No_data	No_data	No_data	No_data	5	1	No_data	No_data	3	No_data	No_data	No_data	No_data	No_data	No_data	No_data	No_data	No_data	No_data	No_data
297	No Visited	Madre de Dios	Rainforest	82	0	5	5	4	5	5	5	5	5	Monkeys	Macaws	Birds	Seal	Frogs	No_data	No_data	No_data	No_data	No_data	No_data	No_data	No_data	3	No_data	No_data	No_data	No_data	No_data	No_data	2	No_data	5	1	4	No_data	654	315	308	444	592	638	361	396	292	408
298	No Visited	Madre de Dios	Rainforest	92	0	5	5	4	5	4	4	5	1	Monkeys	Macaws	Otters	Snakes	Caiman	4	3	No_data	No_data	No_data	No_data	No_data	No_data	No_data	5	No_data	No_data	No_data	No_data	No_data	No_data	No_data	No_data	2	No_data	1	200	100	100	100	100	100	51	100	100	100
299	No Visited	Madre de Dios	Rainforest	95	0	4	3	4	4	4	5	3	1	Turtles	Caiman	No_data	No_data	No_data	No_data	No_data	No_data	No_data	No_data	3	No_data	5	No_data	No_data	1	No_data	2	No_data	No_data	No_data	No_data	No_data	4	No_data	No_data	107	93	107	103	94	103	90	99	86	100
300	No Visited	Madre de Dios	Rainforest	87	0	5	3	5	3	5	4	4	2	Jaguar	Anaconda	Monkeys	Harpy eagle	Snakes	1	No_data	No_data	No_data	No_data	No_data	5	No_data	No_data	No_data	No_data	No_data	No_data	No_data	No_data	No_data	2	No_data	No_data	4	3	252	103	43	38	143	26	6	33	7	100
301	No Visited	Madre de Dios	Rainforest	91	0	4	4	4	4	3	3	3	2	Jaguar	Macaws	Snakes	Monkeys	Tarantula	1	No_data	5	No_data	No_data	No_data	No_data	No_data	No_data	3	2	No_data	No_data	No_data	No_data	No_data	4	No_data	No_data	No_data	No_data	82	24	25	20	52	10	18	23	15	21
302	No Visited	Madre de Dios	Rainforest	88	0	5	5	5	5	5	5	5	3	Anaconda	Giant otter	Pirañas	Macaws	Monkeys	No_data	3	2	No_data	No_data	No_data	No_data	No_data	No_data	No_data	5	No_data	No_data	No_data	No_data	No_data	1	No_data	No_data	No_data	4	51	39	21	15	41	39	15	15	20	41
303	No Visited	Madre de Dios	Rainforest	90	0	4	4	4	3	4	4	3	3	Giant river otters	snakes	Monkeys	Jaguar	Pirañas	2	No_data	No_data	No_data	1	No_data	No_data	4	No_data	No_data	No_data	No_data	No_data	No_data	No_data	No_data	No_data	3	No_data	No_data	5	98	99	51	50	51	130	51	75	51	49
304	No Visited	Madre de Dios	Rainforest	94	0	5	4	3	3	4	5	5	3	Birds	Caiman	Turtles	No_data	No_data	5	No_data	No_data	No_data	No_data	4	2	No_data	No_data	No_data	No_data	No_data	No_data	No_data	No_data	No_data	No_data	3	No_data	No_data	1	192	86	86	69	83	94	89	77	85	175
305	No Visited	Madre de Dios	Rainforest	99	0	4	3	3	4	1	4	4	3	Monkeys	Caiman	Birds	Snakes	Fish	1	No_data	No_data	No_data	No_data	No_data	No_data	No_data	3	4	No_data	2	5	No_data	No_data	No_data	No_data	No_data	No_data	No_data	No_data	No_data	No_data	No_data	No_data	No_data	No_data	No_data	No_data	No_data	No_data
306	No Visited	Madre de Dios	Rainforest	98	0	4	4	4	4	4	2	4	4	No_data	No_data	No_data	No_data	No_data	No_data	4	No_data	2	No_data	No_data	No_data	No_data	No_data	No_data	No_data	No_data	No_data	3	No_data	No_data	No_data	1	No_data	5	No_data	No_data	No_data	No_data	No_data	75	No_data	75	No_data	No_data	No_data
307	No Visited	Madre de Dios	Rainforest	100	0	5	4	4	4	4	4	4	1	Monkeys	Birds	Caiman	Tarantula	Snakes	3	No_data	1	No_data	No_data	4	No_data	No_data	No_data	5	No_data	2	No_data	No_data	No_data	No_data	No_data	No_data	No_data	No_data	No_data	300	No_data	100	100	100	100	No_data	No_data	No_data	No_data
308	No Visited	Madre de Dios	Rainforest	101	0	4	4	4	4	4	3	4	3	Macaws	Monkeys	Caiman	Frogs	Puma	3	No_data	No_data	No_data	No_data	No_data	No_data	No_data	No_data	No_data	4	No_data	No_data	5	No_data	No_data	No_data	2	No_data	No_data	1	199	100	80	100	100	100	151	No_data	No_data	99
309	No Visited	Madre de Dios	Rainforest	102	0	5	4	4	4	4	3	4	3	Jaguar	Sloths	Tapir	Macaws	Caiman	2	No_data	No_data	No_data	No_data	No_data	5	No_data	No_data	No_data	No_data	No_data	No_data	4	No_data	No_data	No_data	3	No_data	No_data	1	149	No_data	No_data	No_data	No_data	No_data	101	No_data	No_data	151
310	No Visited	Madre de Dios	Rainforest	103	0	5	5	3	3	3	4	3	3	Piraña	Anaconda	Macaws	Caiman	Macaws	1	No_data	No_data	No_data	No_data	2	No_data	No_data	3	No_data	4	No_data	No_data	No_data	No_data	No_data	5	No_data	No_data	No_data	No_data	20	20	20	No_data	20	20	20	No_data	200	20
311	No Visited	Madre de Dios	Rainforest	106	0	4	4	4	4	4	4	4	3	Tapir	Giant otter	Howler monkey	Macaws	Birds	1	No_data	No_data	No_data	No_data	No_data	No_data	No_data	No_data	No_data	5	4	No_data	2	No_data	No_data	No_data	3	No_data	No_data	No_data	No_data	No_data	No_data	No_data	No_data	No_data	No_data	No_data	No_data	No_data
312	No Visited	Madre de Dios	Rainforest	107	0	4	3	4	4	3	3	4	3	Jaguar	Giant otter	Macaws	Tapir	No_data	1	2	No_data	No_data	No_data	No_data	No_data	4	No_data	No_data	3	No_data	No_data	5	No_data	No_data	No_data	No_data	No_data	No_data	No_data	No_data	No_data	No_data	No_data	No_data	No_data	No_data	No_data	No_data	No_data
313	No Visited	Madre de Dios	Rainforest	104	0	4	4	4	4	4	4	3	4	Anaconda	Jaguar	Pirañas	Frogs	Birds	2	No_data	No_data	No_data	No_data	No_data	No_data	No_data	No_data	No_data	4	5	No_data	No_data	No_data	No_data	1	No_data	No_data	3	No_data	103	101	99	101	101	101	101	101	101	101
314	No Visited	Madre de Dios	Rainforest	105	0	2	3	3	3	3	1	1	4	Birds	Monkeys	Fish	No_data	No_data	4	No_data	No_data	No_data	No_data	No_data	2	No_data	No_data	No_data	1	No_data	No_data	No_data	No_data	No_data	3	5	No_data	No_data	No_data	97	101	No_data	No_data	No_data	No_data	106	No_data	No_data	101
315	No Visited	Madre de Dios	Rainforest	112	0	4	4	5	5	3	3	4	2	Macaws	Jaguar	Fish	Tapir	Monkeys	2	No_data	No_data	No_data	4	No_data	No_data	No_data	No_data	No_data	1	No_data	5	3	No_data	No_data	No_data	No_data	No_data	No_data	No_data	392	234	238	227	313	156	193	213	225	118
316	No Visited	Madre de Dios	Rainforest	113	0	4	5	5	5	5	3	4	2	Birds	Otters	Harpy eagle	no_data	No_data	No_data	2	5	No_data	No_data	4	No_data	No_data	No_data	No_data	No_data	No_data	No_data	No_data	No_data	No_data	1	No_data	No_data	3	No_data	100	51	100	No_data	100	No_data	No_data	100	No_data	No_data
317	No Visited	Madre de Dios	Rainforest	114	0	4	5	5	5	4	3	3	2	Birds	Armadillo	Monkeys	No_data	No_data	2	No_data	No_data	4	3	No_data	No_data	No_data	No_data	No_data	No_data	No_data	No_data	5	No_data	No_data	No_data	1	No_data	No_data	No_data	195	200	101	101	193	103	187	212	101	179
318	No Visited	Madre de Dios	Rainforest	115	0	5	4	3	4	4	4	4	2	Monkeys	Macaws	Capybaras	Sloth	Caiman	5	No_data	No_data	No_data	No_data	No_data	No_data	No_data	No_data	No_data	3	No_data	1	No_data	No_data	4	No_data	No_data	2	No_data	No_data	200	100	51	No_data	No_data	100	No_data	No_data	No_data	51
319	No Visited	Madre de Dios	Rainforest	116	0	4	4	4	4	3	5	4	2	No_data	No_data	No_data	No_data	No_data	No_data	4	1	2	No_data	No_data	No_data	No_data	No_data	No_data	5	No_data	No_data	No_data	No_data	No_data	3	No_data	No_data	No_data	No_data	94	99	99	96	104	101	100	96	99	101
320	No Visited	Madre de Dios	Rainforest	108	0	4	4	4	5	4	5	5	3	Monkeys	Jaguar	Macaws	Sloth	Caiman	1	No_data	No_data	No_data	No_data	No_data	No_data	No_data	No_data	No_data	4	No_data	No_data	No_data	No_data	No_data	No_data	No_data	2	3	5	623	406	380	508	518	352	301	255	248	513
321	No Visited	Madre de Dios	Rainforest	109	0	5	5	5	5	5	5	5	5	Pink river dolphins	Sloths	Jaguar	Birds	Caiman	1	No_data	No_data	No_data	No_data	No_data	No_data	No_data	No_data	No_data	4	No_data	No_data	5	No_data	3	No_data	2	No_data	No_data	No_data	76	34	49	51	51	51	54	39	31	37
322	No Visited	Madre de Dios	Rainforest	110	0	4	4	4	4	4	4	4	5	Pink river dolphins	Jaguar	Sloth	Anaconda	Monkeys	2	No_data	5	1	No_data	No_data	No_data	No_data	No_data	No_data	No_data	No_data	No_data	No_data	No_data	No_data	4	No_data	No_data	3	No_data	99	No_data	51	No_data	99	No_data	No_data	No_data	No_data	23
323	No Visited	Madre de Dios	Rainforest	111	0	5	5	5	5	5	5	5	5	Pink river dolphins	Jaguar	Fish	Sloth	Monkeys	2	No_data	1	No_data	No_data	No_data	No_data	No_data	No_data	No_data	No_data	5	No_data	No_data	No_data	No_data	No_data	4	No_data	No_data	3	158	51	48	101	120	76	51	54	100	100
324	No Visited	Madre de Dios	Rainforest	118	0	5	4	4	4	4	4	4	3	Monkeys	Giant otter	Pink river dolphins	Caiman	Macaws	No_data	4	No_data	No_data	5	No_data	No_data	3	No_data	No_data	2	No_data	No_data	No_data	No_data	1	No_data	No_data	No_data	No_data	No_data	100	99	100	100	106	101	101	100	100	101
325	No Visited	Madre de Dios	Rainforest	119	0	4	4	4	4	4	4	4	3	Caiman	Macaws	Snakes	No_data	No_data	1	No_data	5	No_data	No_data	No_data	2	No_data	No_data	No_data	4	No_data	No_data	No_data	No_data	No_data	No_data	3	No_data	No_data	No_data	100	No_data	No_data	No_data	100	No_data	100	No_data	No_data	101
326	No Visited	Madre de Dios	Rainforest	120	0	3	4	4	4	3	3	4	3	No_data	No_data	No_data	No_data	No_data	2	No_data	1	No_data	No_data	5	No_data	3	No_data	No_data	4	No_data	No_data	No_data	No_data	No_data	No_data	No_data	No_data	No_data	No_data	No_data	No_data	No_data	No_data	No_data	No_data	No_data	No_data	No_data	No_data
327	No Visited	Madre de Dios	Rainforest	121	0	4	4	4	3	4	3	4	3	Macaws	Macaws	Otters	No_data	No_data	2	3	No_data	No_data	No_data	No_data	No_data	No_data	No_data	No_data	1	No_data	No_data	No_data	No_data	No_data	No_data	4	No_data	No_data	5	101	100	100	99	101	100	100	101	100	100
328	No Visited	Madre de Dios	Rainforest	122	0	4	4	4	3	4	3	4	3	Macaws	Macaws	Otters	No_data	No_data	2	3	No_data	No_data	No_data	No_data	No_data	No_data	No_data	No_data	1	No_data	No_data	No_data	No_data	No_data	No_data	4	No_data	No_data	5	101	100	100	99	101	100	100	101	100	100
329	No Visited	Madre de Dios	Rainforest	123	0	4	4	5	4	5	4	4	4	Giant river otters	Pink river dolphins	Jaguar	No_data	No_data	3	1	2	No_data	No_data	No_data	No_data	No_data	No_data	No_data	No_data	No_data	No_data	No_data	No_data	No_data	No_data	5	No_data	No_data	4	32	70	25	No_data	54	10	20	No_data	No_data	14
[truncated: 16 more columns]

## Sheet: Sheet3
0
11
14.5327
17
18
18
18
18
19
19
19
19
20
20
20
20
20
20
20
20
20
20
21
21
21
21
21
21
21
22
22
22
22
22
22
22
22
23
23
23
23
23
23
23
23
23
23
23
23
23
23
23
23
23
23
23
23
24
24
24
24
24
24
24
24
24
24
24
24
24
24
24
24
24
24
24
24
25
25
25
25
25
25
25
25
25
25
25
25
25
25
26
26
26
26
26
26
26
26
26
26
26
26
26
26
26
26
26
26
26
26
26
27
27
27
27
27
27
27
27
27
27
27
27
28
28
28
28
28
28
28
28
28
28
28
28
28
29
29
29
29
29
29
29
29
29
29
29
30
30
30
30
30
30
30
30
30
30
30
30
30
30
30
30
30
30
31
31
31
31
31
31
31
31
31
31
31
31
31
31
31
31
31
31
32
32
32
32
32
32
32
32
32
32
32
33
33
33
33
33
33
33
33
33
33
33
34
34
34
34
34
34
34
35
35
35
35
35
36
36
36
37
37
37
37
37
37
38
38
39
39
34.7
40
40
40
40
41
41
41
41
42
42
42
42
42
43
43
44
44
44
44
45
45
45
45
45
45
45
45
46
46
47
47
47
47
48
49
50
50
50
50
51
51
51
52
52
52
52
53
53
54
54
54
54
55
55
55
55
56
56
57
58
59
59
60
60
60
61
61
62
63
63
64
64
65
65
65
65
65
66
66
67
67
68
68
69
69
70
72
72
72
72
73
73
74
74
74
88
No_data
No_data
No_data
Q10_Age

## Sheet: Sheet2
Row Labels	Count of Q9_Nationality
USA	68
German	41
Chilean	32
Peruvian	19
French	18
Spanish	16
British	15	21	(combined UK scottish and British
Australian	14
Canadian	13
Argentinian	11
Belgian	9
UK	5
Dutch	5
Colombian	5
Mexican	5
Swiss	4
New Zealander	4
Russian	3
Indian	3
Hungarian	3
Italian	3
Czech	2						40 nationalities
Denmark	2
Danish	2
Korean	2
South african	2
Ecuatorian	2
Swedish	2
No_data	2
Uruguayan	2
Poland	2						Peruvian	19
Polish	2
Brazilian	1						USA	68
Japan	1						German	41
Bolivian	1						Chilean	32
Puerto rican	1						British	21
Panamanian	1						French	18
Austrian	1
Irish	1
Scottish	1
Israeli	1
Latvian	1
Nz	1
(blank)
Grand Total	329

## Sheet: Sheet1
Q9_Nationality
Belgian
Nz
USA
Peruvian
Peruvian
French
Spanish
USA
Dutch
Argentinian
Argentinian
Canadian
Chilean
Spanish
German
Chilean
Argentinian
USA
USA
German
Peruvian
Argentinian
Spanish
USA
USA
USA
Swiss
Spanish
Peruvian
Mexican
Australian
Spanish
Australian
Argentinian
Colombian
Colombian
Spanish
Swiss
UK
British
USA
German
Peruvian
German
German
Chilean
South african
Peruvian
USA
Mexican
Argentinian
Chilean
Italian
USA
USA
USA
USA
Hungarian
Spanish
Chilean
USA
Belgian
German
German
Belgian
Belgian
Belgian
Belgian
Spanish
German
Czech
French
Peruvian
Spanish
Colombian
Chilean
Italian
Colombian
USA
Chilean
Chilean
Japan
Peruvian
Swedish
Ecuatorian
USA
USA
USA
USA
German
Peruvian
Danish
USA
USA
USA
Poland
USA
Chilean
USA
Mexican
Chilean
Spanish
Chilean
Argentinian
Chilean
Chilean
Canadian
Chilean
Russian
Peruvian
French
Chilean
German
British
Denmark
Ecuatorian
USA
Canadian
USA
USA
French
French
German
Australian
Canadian
USA
German
British
German
German
USA
UK
French
British
German
German
German
German
Spanish
Chilean
USA
Chilean
French
USA
Panamanian
Uruguayan
French
Poland
Bolivian
Dutch
French
French
German
German
Israeli
Dutch
Canadian
German
Belgian
Colombian
Chilean
Argentinian
Canadian
Chilean
USA
French
Irish
UK
USA
German
Chilean
Chilean
Hungarian
German
Hungarian
Dutch
Chilean
German
Peruvian
German
South african
French
German
French
Spanish
USA
Belgian
German
USA
Brazilian
German
French
British
Canadian
USA
USA
USA
Peruvian
Belgian
Australian
USA
British
Peruvian
German
USA
New Zealander
German
Australian
Australian
Italian
USA
USA
UK
Chilean
Russian
German
British
UK
Canadian
Chilean
French
German
Canadian
Canadian
USA
USA
Swiss
Swiss
Chilean
Australian
Spanish
Chilean
Spanish
Chilean
French
French
Dutch
German
Mexican
Mexican
German
Spanish
Scottish
Chilean
Spanish
Chilean
Chilean
Chilean
Chilean
USA
Australian
Peruvian
USA
German
German
Puerto rican
Argentinian
Danish
Austrian
British
Denmark
Argentinian
Canadian
Czech
German
Polish
Peruvian
Russian
Polish
Peruvian
Argentinian
French
No_data
USA
Peruvian
USA
USA
Swedish
USA
USA
British
USA
Canadian
Canadian
New Zealander
British
Australian
No_data
USA
USA
USA
Peruvian
USA
USA
Peruvian
Korean
Korean
USA
Australian
British
Australian
British
USA
British
German
Uruguayan
German
British
British
Indian
German
German
Indian
USA
USA
New Zealander
New Zealander
USA
Indian
USA
USA
USA
USA
USA
USA
Latvian
Australian
Australian
Australian

## Sheet: b
Visit	Region	Location	Nº Total	Q1_How_many	Q2Mammals	Q2Birds	Q2Biodiversity	Q2Flora	Q2Culture	Q2Adventure	Q2Landscape	Q12.1_Country	Q12.1_Region	Q12.1_Lodge	Q12.2_Country	Q12.2_Region	Q12.2_Lodge	Q12.3_Country	Q12.3_region	Q12.3_lodge	Q13.1	Q13.2	Q13.3	Q13.4	Q13.5	Q14.1	Q14.2	Q14.3	Q14.4	Q14.5	Q5Jagu	Q5Gia_ot	Q5Pink_d	Q5Grey_do	Q5Neo_ot	Q5Cock_ro	Q5Black_c	Q5white_ca	Q5Uaka	Q5Spid	Q5red_ma	Q5How_mon	Q5brow_cap	Q5Tapi	Q5Whi_pec	Q5capyba	Q5Anacon	Q5Gian_ant	Q5Squ_mon
Loreto	Madre de Dios	Rainforest	4	3	4	4	4	4	3	4	4	Perú	Madre de Dios	Crees Lodge near Shintuya	No_data	No_data	No_data	No_data	No_data	No_data	Wooly Monkey	Trumpet bird	Bolivian squirrel monkeys	Butterflies	False whip scorpion	Jaguar	Toucan	Giant otter	Armadillo	Black caiman	1	4	No_data	No_data	No_data	2	No_data	No_data	No_data	No_data	No_data	No_data	No_data	No_data	No_data	No_data	No_data	5	No_data
Visited	Madre de Dios	Rainforest	17	1	3	3	4	3	4	4	4	Perú	Madre de Dios-Manu	Crees	No_data	No_data	No_data	No_data	No_data	No_data	Macaws	Armadillo	Tree frogs	Snakes	Butterflies	Jaguar	Owl	Frogs	No_data	No_data	1	2	No_data	No_data	No_data	No_data	No_data	No_data	3	No_data	5	No_data	No_data	4	No_data	No_data	No_data	No_data	No_data
Visited	Madre de Dios	Rainforest	5	1	4	3	4	3	3	4	4	Perú	Madre de Dios-Manu National Park	Crees	No_data	No_data	No_data	No_data	No_data	No_data	Pecary	monkeys	Monkeys	Butterflies	Hummingbirds	Jaguar	Giant anteater	Giant otter	No_data	No_data	1	5	No_data	No_data	No_data	No_data	No_data	No_data	No_data	No_data	No_data	No_data	No_data	3	No_data	No_data	No_data	2	4
Visited	Madre de Dios	Rainforest	16	2	5	4	4	4	4	5	4	Perú	Madre de Dios-Manu national Park	MLC	Bolivia	No_data	Inti Wara Yassi	No_data	No_data	No_data	Puma	Jaguar	Red howler Monkeys	Spider monkeys	Snake	Tapir	Giant armadillo	No_data	No_data	No_data	No_data	No_data	No_data	5	No_data	No_data	No_data	No_data	4	No_data	No_data	No_data	No_data	No_data	No_data	No_data	2	3	No_data
Visited	Madre de Dios	Rainforest	27	1	4	4	4	4	4	4	4	Perú	Madre de Dios-Manu National Park	Crees	No_data	No_data	No_data	No_data	No_data	No_data	mammals	Leafcutter ants	Macaw	No_data	No_data	No_data	No_data	No_data	No_data	No_data	2	No_data	5	No_data	No_data	No_data	4	No_data	No_data	No_data	No_data	No_data	No_data	No_data	No_data	No_data	3	1	No_data
Visited	Madre de Dios	Rainforest	26	1	4	4	4	4	4	4	4	Perú	Manu	Crees	No_data	No_data	No_data	No_data	No_data	No_data	Birds	Spiders	Monkeys	Butterflies	Caiman	Jaguar	Giant otter	Tapir	Armadillo	No_data	1	4	2	No_data	No_data	No_data	No_data	No_data	No_data	No_data	No_data	No_data	No_data	5	No_data	No_data	3	No_data	No_data
Visited	Madre de Dios	Rainforest	34	1	5	5	5	5	4	4	5	Perú	Manu	Crees	No_data	No_data	No_data	No_data	No_data	No_data	Sloth	monkeys	Insects	Birds	Frogs	Panther	Capybara	No_data	No_data	No_data	4	No_data	No_data	5	No_data	No_data	No_data	No_data	1	No_data	No_data	No_data	No_data	No_data	No_data	3	No_data	No_data	No_data
Visited	Madre de Dios	Rainforest	12	2	5	5	5	4	4	5	3	Perú	Manu Natinal Park	Bonanza	Brasil	Outsite Manaus	No_data	No_data	No_data	No_data	Monkeys	Snakes	Macaw	Caiman	Bats	Howler monkey	No_data	No_data	No_data	No_data	1	No_data	No_data	No_data	No_data	5	No_data	No_data	No_data	No_data	3	No_data	No_data	No_data	No_data	No_data	2	No_data	No_data
Visited	Madre de Dios	Rainforest	30	2	4	4	4	4	4	4	4	Perú	Manu region	Crees MLC	No_data	No_data	No_data	No_data	No_data	No_data	Frogs	monkeys	Macaw	Macaw	Butterflies	Sloth	Toucan	Tapir	No_data	No_data	2	No_data	No_data	No_data	3	No_data	No_data	No_data	No_data	4	No_data	No_data	No_data	No_data	No_data	No_data	No_data	5	No_data
Visited	Madre de Dios	Rainforest	89	1	5	5	5	5	5	4	3	Perú	Puerto Maldonado	Rainforest Expeditions	No_data	No_data	No_data	No_data	No_data	No_data	Monkeys	Birds	Spiders	Pigs	Capybara	Snakes	No_data	No_data	No_data	No_data	No_data	No_data	No_data	No_data	5	No_data	No_data	No_data	No_data	No_data	2	4	No_data	No_data	3	No_data	No_data	No_data	1
Visited	Madre de Dios	Rainforest	145	3	4	4	4	4	2	2	4	Perú	Puerto Maldonado	No_data	Bolivia	Rurrenebaque	Serere	Ecuador	Tena-Misahualli	Marianna Miller	Jaguar	Giant anteater	Toucan	Monkeys	Sloth	Jaguar	No_data	No_data	No_data	No_data	1	3	2	No_data	No_data	No_data	No_data	No_data	No_data	No_data	No_data	No_data	No_data	No_data	No_data	No_data	No_data	4	No_data
Visited	Madre de Dios	Rainforest	166	3	4	4	4	4	3	4	4	Perú	Puerto Maldonado	No_data	Perú	Iquitos	No_data	Perú	Tarapoto	No_data	Monkeys	Manatee	Sloth	Tapir	Jaguar	No_data	No_data	No_data	No_data	No_data	5	4	No_data	1	No_data	No_data	No_data	No_data	No_data	No_data	No_data	3	No_data	No_data	No_data	No_data	No_data	No_data	No_data
Visited	Madre de Dios	Rainforest	39	1	5	5	5	5	4	3	4	Perú	Tambopata	No_data	No_data	No_data	No_data	No_data	No_data	No_data	Insects	Macaws	Caiman	Monkeys	Hoatzin	No_data	No_data	No_data	No_data	No_data	No_data	5	No_data	No_data	No_data	3	No_data	No_data	4	No_data	No_data	No_data	No_data	1	No_data	No_data	No_data	No_data	No_data
Visited	Madre de Dios	Rainforest	14	2	3	5	5	4	3	3	4	Perú	upper Madre de Dios	CREES	Perú	Andes to Atlantic	on boats only	Brasil	Andes to Atlantic	on boats only	Birds	monkeys	Large mammals-tracks only	No_data	No_data	Birds	No_data	No_data	No_data	No_data	No_data	No_data	5	No_data	4	2	No_data	No_data	No_data	No_data	3	No_data	No_data	No_data	No_data	No_data	No_data	No_data	No_data
Visited	Madre de Dios	Rainforest	204	3	5	5	5	5	5	3	5	Ecuador	Yasuni	Local´s house	Perú	Madre de Dios	Research station	Brasil	Atlantic forest	Research station	Jaguar	Pink river dolphins	Harpy eagle	Giant otter	Spectacled bear	No_data	No_data	No_data	No_data	No_data	1	4	2	No_data	No_data	No_data	No_data	No_data	No_data	No_data	No_data	No_data	No_data	No_data	No_data	No_data	5	No_data	No_data
Visited	Madre de Dios	Rainforest	32	1	4	4	5	3	4	4	5	Perú	No_data	Crees	No_data	No_data	No_data	No_data	No_data	No_data	Monkeys	Macaws	Tercipelago?	No_data	No_data	Jaguar	Frogs	Potoo?	No_data	No_data	1	No_data	3	No_data	No_data	No_data	No_data	No_data	No_data	No_data	No_data	No_data	No_data	No_data	No_data	No_data	No_data	5	4
Visited	Madre de Dios	Rainforest	40	3	5	5	5	4	4	5	5	Ecuador	No_data	Tiputini research station	Perú	Madre de Dios	Los Amigos research station	Perú	Madre de Dios	Los Amigos research station	Jaguar	Giant otter	Neotropical otter	Spider monkeys	Harpy eagle	Giant armadillo	Giant anteater	Giant anteater	Ocelot	No_data	1	2	3	No_data	No_data	No_data	No_data	No_data	No_data	4	No_data	No_data	No_data	No_data	No_data	No_data	No_data	5	No_data
Visited	Loreto	Loreto_Int	156	1	3	3	4	4	5	3	5	Ecuador	Baños	No_data	Perú	Loreto	No_data	No_data	No_data	No_data	Macaws	Mariposas	Toucan	No_data	No_data	No_data	No_data	No_data	No_data	No_data	4	No_data	3	2	No_data	No_data	No_data	No_data	No_data	No_data	1	No_data	No_data	No_data	5	No_data	No_data	No_data	No_data
Visited	Loreto	Loreto_Int	146	1	4	2	5	5	4	3	3	Perú	Iquitos	No_data	No_data	No_data	No_data	No_data	No_data	No_data	Butterflies	Sloth	Snakes	Monkeys	Fish	Caiman	Jaguar	No_data	No_data	No_data	No_data	4	2	3	No_data	No_data	No_data	5	No_data	No_data	No_data	No_data	No_data	No_data	No_data	No_data	No_data	No_data	No_data
Visited	Loreto	Loreto_Int	11	2	5	4	5	4	5	5	5	Perú	Loreto	Iquitos	Perú	San Martin	Tarapoto	Ecuador	Jungle	No_data	Pecary	Cock of the rock	Sloth	Anaconda	Spider	Bears	Jaguar	No_data	No_data	No_data	1	2	4	No_data	No_data	No_data	No_data	No_data	3	No_data	No_data	No_data	No_data	No_data	No_data	No_data	No_data	5	No_data
Visited	Loreto	Loreto_Int	125	1	5	4	5	3	4	5	5	Perú	Loreto	Amazon Rainforest lodge	No_data	No_data	No_data	No_data	No_data	No_data	Monkeys	Sloth	Jaguar	No_data	No_data	Dolphins	Manatee	No_data	No_data	No_data	No_data	No_data	No_data	No_data	No_data	No_data	No_data	No_data	No_data	1	No_data	No_data	5	No_data	No_data	No_data	No_data	4	2
Visited	Loreto	Loreto_Int	128	1	5	4	3	3	5	4	4	Perú	Loreto	Toucan Lodge	No_data	No_data	No_data	No_data	No_data	No_data	Monkeys	Birds	Sloth	Fish	Jaguar	Pink river dolphins	Manatee	No_data	No_data	No_data	No_data	No_data	5	No_data	No_data	3	No_data	No_data	No_data	1	No_data	No_data	No_data	No_data	No_data	No_data	No_data	No_data	4
Visited	Loreto	Loreto_Int	129	1	4	4	3	4	4	3	4	Perú	Loreto	Toucan Lodge	No_data	No_data	No_data	No_data	No_data	No_data	Pink dolphin	monkeys	Sloth	Jaguar	No_data	Manatee	No_data	No_data	No_data	No_data	No_data	No_data	4	1	No_data	3	No_data	No_data	No_data	No_data	2	No_data	No_data	No_data	5	No_data	No_data	No_data	No_data
Visited	Loreto	Loreto_Int	130	3	4	4	4	4	4	4	4	Perú	Loreto	No_data	Perú	Loreto	No_data	Perú	Loreto	No_data	Pink dolphin	monkeys	Birds	No_data	No_data	Pecary	Majas	Giant otter	Lagarto negro	No_data	No_data	No_data	3	2	No_data	4	No_data	5	No_data	No_data	No_data	No_data	No_data	No_data	No_data	No_data	No_data	No_data	No_data
Visited	Loreto	Loreto_Int	132	3	4	4	4	4	4	4	4	Perú	Loreto	Pucallpa	Perú	Loreto	Iquitos	No_data	No_data	No_data	Monkeys	Tortugas	Toucan	Snakes	Venado	Pink river dolphins	Snakes	Awiwa, gusano de colores	Machin	Fish	No_data	No_data	No_data	No_data	No_data	No_data	No_data	No_data	2	No_data	4	5	1	3	No_data	No_data	No_data	No_data	No_data
Visited	Loreto	Loreto_Int	133	2	4	4	5	5	4	5	5	Perú	Loreto	Otorongo	Perú	Loreto	Otorongo	No_data	No_data	No_data	Sting rays	Catfish	knifefish	Pink river dolphins	Monkeys	Caiman	Jaguar	No_data	No_data	No_data	1	No_data	2	5	No_data	No_data	3	4	No_data	No_data	No_data	No_data	No_data	No_data	No_data	No_data	No_data	No_data	No_data
Visited	Loreto	Loreto_Int	137	3	4	4	4	5	5	4	5	Perú	Loreto	Amazon Adventure	Ecuador	No_data	La Selva	No_data	No_data	No_data	Birds	Reptiles	Mammals	Monkeys	Insects	Jaguar	No_data	No_data	No_data	No_data	3	No_data	No_data	2	No_data	No_data	No_data	No_data	No_data	5	No_data	1	No_data	No_data	No_data	No_data	No_data	No_data	No_data
Visited	Loreto	Loreto_Int	138	3	5	No_data	No_data	5	No_data	5	No_data	Perú	Loreto	Aqua, Amazon discovery	Ecuador	No_data	La selva Lodge	No_data	No_data	No_data	Monkeys	Snakes	Pink river dolphins	Tarantula	Birds	Jaguar	Puma	Anaconda	No_data	No_data	5	No_data	2	No_data	No_data	No_data	No_data	3	No_data	No_data	No_data	No_data	No_data	No_data	No_data	No_data	4	1	No_data
Visited	Loreto	Loreto_Int	141	1	5	4	5	5	4	5	5	Perú	Loreto	No_data	Perú	Tarapoto	No_data	No_data	No_data	No_data	Jaguar	Añuje	Sloth	Oso de anteojos	Monkeys	Pink river dolphins	Harpy Eagle	No_data	No_data	No_data	No_data	No_data	1	No_data	No_data	2	No_data	No_data	No_data	No_data	No_data	No_data	No_data	No_data	No_data	No_data	No_data	5	No_data
Visited	Loreto	Loreto_Int	142	2	4	5	5	5	4	4	4	Perú	Loreto	No_data	No_data	No_data	No_data	No_data	No_data	No_data	Butterflies	Tapir	Jaguar	Macaw	Sloth	Caiman	Manatee	Fish	Tortugas	Macaw	No_data	No_data	5	No_data	1	4	No_data	No_data	No_data	3	2	No_data	No_data	No_data	No_data	No_data	No_data	No_data	No_data
Visited	Loreto	Loreto_Int	150	1	3	3	4	2	4	4	4	Perú	Loreto	No_data	No_data	No_data	No_data	No_data	No_data	No_data	Spider monkey	Jaguar	Butterflies	No_data	No_data	Dolphins	No_data	No_data	No_data	No_data	No_data	3	No_data	No_data	No_data	No_data	No_data	1	No_data	No_data	No_data	5	No_data	No_data	No_data	No_data	No_data	No_data	2
Visited	Loreto	Loreto_Int	161	3	2	4	4	4	4	1	4	Perú	Loreto	Albergue Varillal	Perú	Loreto	Comunidad Bora, Rio Ampiyacu	Perú	San Martin	Lamas	Birds	Mariposas	Majas	Pink river dolphins	Snake	Gallito de las rocas	Condor	Birds	Camungo	Perlita de Iquitos	No_data	4	3	No_data	5	1	No_data	No_data	No_data	No_data	No_data	No_data	No_data	No_data	No_data	No_data	No_data	No_data	2
Visited	Loreto	Loreto_Int	163	3	5	5	5	5	5	5	5	Perú	Loreto	Iquitos	Perú	Loreto	Iquitos	Perú	Loreto	Iquitos	Mono choro	Jaguar	Macaw	Boa	Tigrillo	Caiman	Pirañas	Deer	Insectos del monte	Fish	No_data	No_data	3	No_data	No_data	No_data	No_data	No_data	No_data	2	4	No_data	No_data	No_data	No_data	No_data	5	No_data	No_data
Visited	Loreto	Loreto_Int	1	3	4	4	5	4	4	4	4	Ecuador	Napo	Yachana	Ecuador	Napo	Sani	No_data	Madre de Dios	Manu Learning Center	Snakes	Frogs	Woolly monkey	Tapir	Jaguar	Monkeys	Giant anteater	Anaconda	Goelldi monkey	Pigmy marmoset	5	4	No_data	No_data	No_data	No_data	No_data	No_data	No_data	No_data	No_data	No_data	No_data	No_data	No_data	No_data	1	3	No_data
Visited	Loreto	Loreto_Int	20	1	4	4	5	4	5	4	5	Ecuador	Napo river, between Tena and Coca	Yachana Private Reserve camp	Ecuador	Island reserve on the Napo, and Sani	No_data	No_data	No_data	No_data	Green forest dragon (I think it was called!)	woolly monkey	Monkeys	Boa	Ocelot	Jaguar	Ocelot	No_data	Anaconda	No_data	1	2	No_data	No_data	No_data	No_data	No_data	No_data	No_data	No_data	No_data	No_data	No_data	No_data	No_data	No_data	4	5	No_data
Visited	Loreto	Loreto_Int	21	1	4	5	5	5	4	4	5	Ecuador	Orellana	Yachana	Brasil	Mata Grossa	Araras Pantanal Ecolodge	Brasil	Manaus	Tucuna Lodge	Frogs	Barred Monkey Frog	Zaparo's Poison Frog	Aquatic Coral Snake	Wooly Monkey	Jaguar	Tapir	Frogs	Anaconda	Manatee	1	No_data	No_data	No_data	No_data	No_data	No_data	No_data	No_data	No_data	No_data	4	No_data	3	No_data	No_data	2	No_data	No_data
Visited	Loreto	Loreto_Int	18	1	5	5	5	5	5	5	3	Ecuador	Payamino Reserve-nr. Coca	No_data	No_data	No_data	No_data	No_data	No_data	No_data	Butterflies	Birds	Amphibians	Turtles	Reptiles	Tapir	No_data	No_data	No_data	No_data	No_data	No_data	No_data	No_data	No_data	4	No_data	No_data	No_data	No_data	No_data	No_data	No_data	5	No_data	3	No_data	No_data	No_data
Visited	Loreto	Loreto_Int	165	1	4	4	4	4	4	4	5	Perú	Tarapoto	No_data	Perú	Loreto	No_data	No_data	No_data	No_data	Mono choro	Tucan	Sloth	Turtles	Snake	Caiman	Fish	Pink river dolphins	Otorongo	No_data	No_data	No_data	2	No_data	No_data	5	No_data	4	No_data	No_data	No_data	No_data	No_data	No_data	No_data	No_data	No_data	3	No_data
Visited	Loreto	CREA	210	2	4	4	5	5	4	3	5	Ecuador	Napo	No_data	Perú	Loreto	No_data	No_data	No_data	No_data	Monkeys	Macaws	Jaguarundi	No_data	No_data	Monkeys	Toucan	Pink river dolphins	Serpientes	No_data	No_data	No_data	5	No_data	No_data	No_data	No_data	No_data	2	1	No_data	No_data	No_data	No_data	No_data	No_data	No_data	4	No_data
Visited	Loreto	CREA	219	1	4	2	5	3	4	3	3	Perú	Loreto	Samiria Lodge	No_data	No_data	No_data	No_data	No_data	No_data	Monkeys	Sloth	Pink river dolphins	Toucan	Snake	Macaw	Anaconda	No_data	No_data	No_data	No_data	No_data	No_data	4	No_data	No_data	No_data	No_data	No_data	5	2	No_data	1	No_data	No_data	No_data	No_data	No_data	3
Visited	Loreto	CREA	220	1	4	5	5	4	3	2	3	Perú	Iquitos	Samiria Lodge	No_data	No_data	No_data	No_data	No_data	No_data	Monkeys	Poison dart frog	Toucan	Manatee	Sloth	Anaconda	Caiman	No_data	No_data	No_data	1	No_data	No_data	No_data	No_data	No_data	4	No_data	No_data	5	3	No_data	No_data	No_data	No_data	No_data	2	No_data	No_data
Visited	Loreto	CREA	221	1	5	4	5	4	4	3	4	Brazil	Manaus	No_data	Perú	Loreto	No_data	No_data	No_data	No_data	Manatee	Pink river dolphins	Sloth	Birds	Snake	Howler monkey	Coati	Snakes	No_data	No_data	No_data	No_data	No_data	No_data	No_data	No_data	No_data	No_data	No_data	No_data	1	2	No_data	5	No_data	4	No_data	3	No_data
Visited	Loreto	CREA	224	1	5	5	5	5	5	5	5	Brazil	Manaus	No_data	Perú	Loreto	No_data	No_data	No_data	No_data	Manatee	Caiman	Anaconda	Sloth	Nutria	Giant anteater	Coati	Toucan	Manaties	Snakes	No_data	2	No_data	No_data	5	No_data	No_data	No_data	No_data	No_data	No_data	No_data	No_data	No_data	No_data	No_data	3	1	No_data
Visited	Loreto	CREA	238	3	4	4	4	4	4	4	4	Perú	Loreto	No_data	No_data	No_data	No_data	No_data	No_data	No_data	Monkeys	Caiman	Sloth	Birds	No_data	Caiman	Monkeys	Pirañas	Delfines	No_data	1	No_data	4	No_data	No_data	No_data	5	No_data	No_data	No_data	No_data	No_data	No_data	3	No_data	No_data	2	No_data	No_data
Visited	Loreto	CREA	241	1	4	3	4	3	4	5	5	Perú	Tarapoto	No_data	No_data	No_data	No_data	No_data	No_data	No_data	Caiman	Manatee	Neotropical otter	Monkeys	Taricaya	Anaconda	Pirañas	Big cats	Caiman	Pink river dolphins	No_data	5	No_data	3	No_data	No_data	No_data	2	No_data	No_data	No_data	No_data	No_data	No_data	No_data	No_data	1	4	No_data
Visited	Loreto	CREA	243	1	4	4	4	4	4	3	4	Perú	Tarapoto	No_data	No_data	No_data	No_data	No_data	No_data	No_data	Giant otters	Paiche	No_data	No_data	No_data	Sloth	Dolphins	No_data	No_data	No_data	No_data	No_data	5	No_data	1	No_data	No_data	No_data	No_data	No_data	No_data	No_data	No_data	4	2	3	No_data	No_data	No_data
Visited	Loreto	CREA	257	3	4	4	5	4	4	4	4	Perú	Loreto	No_data	Perú	San Martin	No_data	Perú	Tarapoto	No_data	Insects	Birds	Bats	No_data	No_data	No_data	No_data	No_data	No_data	No_data	No_data	No_data	No_data	No_data	3	2	No_data	No_data	No_data	4	No_data	No_data	No_data	No_data	No_data	No_data	1	No_data	No_data
Visited	Loreto	CREA	261	2	5	5	5	5	5	5	5	Colombia	Amazonica-pacifica	No_data	Brasil	No_data	No_data	No_data	No_data	No_data	Manatee	Pink river dolphins	Anaconda	Monkeys	Paiche	Birds	Jaguar	Caiman	No_data	No_data	No_data	4	No_data	No_data	No_data	1	5	No_data	No_data	No_data	No_data	3	No_data	No_data	No_data	No_data	No_data	No_data	No_data
Visited	Loreto	CREA	262	2	4	4	4	4	4	4	4	Perú	San Martin	No_data	Perú	Loreto	No_data	No_data	No_data	No_data	Manatee	Giant otter	Monkeys	Pink river dolphins	No_data	Dolphins	Butterflies	Monkeys	No_data	No_data	No_data	No_data	2	3	No_data	No_data	No_data	No_data	5	No_data	No_data	No_data	No_data	No_data	No_data	1	No_data	4	No_data
Visited	Loreto	CREA	264	2	5	5	5	5	4	4	5	Perú	Loreto	No_data	No_data	No_data	No_data	No_data	No_data	No_data	Monkeys	No_data	No_data	No_data	No_data	Dolphins	Harpy Eagle	Monkeys	Birds	Turtles	No_data	No_data	1	No_data	No_data	No_data	No_data	No_data	No_data	No_data	5	2	No_data	No_data	No_data	No_data	No_data	4	3
Visited	Loreto	CREA	275	2	5	4	5	5	4	5	1	Perú	Loreto	Iquitos	Perú	Loreto	Iquitos	No_data	No_data	No_data	Butterflies	monkeys	Birds	No_data	No_data	Jaguar	No_data	No_data	No_data	No_data	2	No_data	No_data	3	No_data	No_data	No_data	No_data	No_data	No_data	No_data	1	No_data	No_data	No_data	No_data	4	No_data	No_data
Visited	Loreto	CREA	294	3	4	3	3	3	3	4	4	Perú	San Martin	Tarapoto	Perú	Madre de Dios	Puerto Maldonado	Perú	Loreto	Iquitos	Giant otters	Macaws	Monkeys	Turtles	No_data	Caiman	Manatee	Pink river dolphins	Nutria	Birds	No_data	2	3	No_data	No_data	5	1	No_data	No_data	No_data	No_data	No_data	No_data	No_data	No_data	No_data	4	No_data	No_data
Visited	Loreto	CREA	310	3	5	3	4	4	3	2	4	Perú	Loreto	No_data	Perú	Loreto	No_data	Perú	Loreto	No_data	Monkeys	Sloth	coati	No_data	No_data	No_data	No_data	No_data	No_data	No_data	No_data	No_data	4	No_data	5	No_data	No_data	No_data	No_data	2	No_data	No_data	No_data	3	No_data	No_data	No_data	No_data	No_data
Visited	Loreto	CREA	311	3	4	4	4	4	3	1	4	Perú	Loreto	No_data	Perú	Loreto	No_data	Perú	Loreto	No_data	Pink dolphin	Manatee	Giant anteater	No_data	No_data	No_data	No_data	No_data	No_data	No_data	No_data	No_data	1	2	No_data	No_data	No_data	No_data	No_data	No_data	No_data	3	No_data	No_data	No_data	No_data	No_data	No_data	No_data
Visited	Loreto	CREA	313	2	4	4	3	4	4	4	4	Perú	Loreto	Iquitos	Perú	Loreto	Iquitos	No_data	No_data	No_data	Manatee	Giant otter	No_data	No_data	No_data	Anaconda	No_data	No_data	No_data	No_data	4	No_data	No_data	No_data	2	No_data	No_data	No_data	No_data	1	3	No_data	No_data	No_data	No_data	5	No_data	No_data	No_data
Visited	Loreto	CREA	319	3	5	5	5	5	5	5	4	Perú	Loreto	Amatista	Perú	Loreto	Amazon refugio	Perú	Loreto	Amatista	Birds	Caiman	Monkeys	Sloth	Capybara	Tapir	Jaguar	Howler monkey	Anteater	Paca	1	No_data	No_data	No_data	No_data	No_data	No_data	No_data	3	No_data	No_data	2	No_data	4	No_data	No_data	No_data	No_data	No_data
Visited	Loreto	CREA	324	3	4	4	4	4	4	4	4	Perú	Loreto	Iquitos	Perú	No_data	Cusco	Perú	Loreto	Iquitos	Snakes	Birds	Monkeys	Caiman	Tarantula	Pink river dolphins	Anaconda	Jaguar	Manati	No_data	No_data	No_data	5	No_data	No_data	No_data	No_data	No_data	No_data	No_data	No_data	No_data	No_data	No_data	No_data	4	3	No_data	2
Visited	Loreto	CREA	327	3	5	4	4	4	5	4	4	Perú	Loreto	Iquitos	Perú	Loreto	Iquitos	Perú	Loreto	Iquitos	Turtles	Pink river dolphins	Monkeys	Manatee	No_data	Manatee	Jaguar	Macaw	No_data	No_data	No_data	No_data	2	3	4	No_data	No_data	No_data	No_data	No_data	1	No_data	No_data	No_data	No_data	No_data	No_data	No_data	No_data
Visited	Loreto	CREA	334	3	4	4	4	4	4	4	4	Perú	Loreto	No_data	Perú	Ucayali	No_data	No_data	No_data	No_data	Pink dolphin	Sloth	Paiche	Monkeys	Turtles	Caiman	No_data	No_data	No_data	No_data	4	No_data	1	No_data	No_data	No_data	No_data	No_data	No_data	No_data	5	3	No_data	No_data	No_data	No_data	No_data	2	No_data
Visited	Loreto	CREA	344	2	3	3	4	4	4	4	5	Perú	Tarapoto	No_data	Perú	Chachapoyas	No_data	Perú	Puerto maldonado	No_data	Pink dolphin	Macaws	Macaw	Monkeys	Sloth	Jaguar	Monkeys	Birds	No_data	No_data	No_data	5	No_data	No_data	4	No_data	No_data	No_data	No_data	No_data	3	No_data	No_data	No_data	No_data	No_data	No_data	No_data	2
Visited	Loreto	CREA	347	3	5	5	5	5	5	3	5	Ecuador	Quito	No_data	Perú	Cusco	No_data	Perú	Loreto	No_data	Mammals	Reptiles	Birds	Frogs	No_data	Monkeys	Reptiles	Birds	No_data	No_data	4	No_data	No_data	No_data	No_data	No_data	2	No_data	No_data	No_data	1	No_data	No_data	No_data	No_data	No_data	5	No_data	No_data
Visited	Loreto	CREA	348	2	4	3	5	4	5	4	3	Perú	Loreto	No_data	Ecuador	Tena	No_data	Ecuador	Zamora Chinchipe	No_data	Monkeys	Birds	Manatee	Pink river dolphins	Pecary	Jaguar	Puma	No_data	No_data	No_data	No_data	No_data	No_data	No_data	No_data	4	No_data	No_data	No_data	No_data	No_data	No_data	No_data	5	No_data	1	No_data	2	No_data
Visited	Loreto	CREA	350	3	5	5	5	5	5	1	5	Ecuador	Quito	No_data	Perú	Arequipa	No_data	Perú	Cusco	No_data	Birds	Mammals	Reptiles	Insectos	No_data	Birds	Mammals	Reptiles	No_data	No_data	No_data	No_data	No_data	No_data	4	3	No_data	No_data	No_data	No_data	1	No_data	No_data	No_data	No_data	No_data	No_data	2	No_data
Visited	Loreto	CREA	362	2	5	4	5	5	5	4	5	Perú	Loreto	No_data	No_data	No_data	No_data	No_data	No_data	No_data	Sloth	Giant otter	Manatee	Pink river dolphins	No_data	Monkeys	Snakes	Jaguar	No_data	No_data	1	No_data	No_data	No_data	No_data	No_data	No_data	No_data	No_data	No_data	No_data	No_data	No_data	2	5	No_data	No_data	3	No_data
Visited	Loreto	CREA	367	1	4	3	5	5	5	3	5	Colombia	Santa Martha	No_data	No_data	No_data	No_data	No_data	No_data	No_data	Manatee	Giant otter	Monkeys	No_data	No_data	Monkeys	No_data	No_data	No_data	No_data	2	No_data	No_data	No_data	5	3	No_data	No_data	No_data	4	No_data	No_data	No_data	No_data	No_data	No_data	No_data	1	No_data
Visited	Loreto	CREA	369	2	3	3	3	3	3	3	3	Brazil	No_data	No_data	Colombia	No_data	No_data	No_data	No_data	No_data	Monkeys	Pink river dolphins	Insects	Tarantula	Mosquitos	Jaguar	No_data	No_data	No_data	No_data	1	No_data	2	No_data	No_data	No_data	No_data	No_data	No_data	No_data	No_data	5	No_data	No_data	No_data	4	No_data	No_data	No_data
Visited	Loreto	CREA	374	1	4	4	4	4	5	3	5	Ecuador	Reserva de Cuyabeno	No_data	Perú	Loreto	Pacaya Samiria	No_data	No_data	No_data	Macaws	Caiman	Anaconda	Ayaimama	Dolphins	Giant otters	Manatee	No_data	No_data	No_data	3	5	No_data	No_data	No_data	No_data	No_data	No_data	No_data	No_data	No_data	No_data	No_data	2	No_data	1	No_data	4	No_data
Visited	Loreto	CREA	375	1	5	5	5	5	5	1	5	Ecuador	Tena	No_data	No_data	No_data	No_data	No_data	No_data	No_data	Manatee	Mariposas	Insects	Monkeys	No_data	Sloth	Giant anteater	Monkeys	Delfines	No_data	No_data	No_data	2	No_data	No_data	No_data	No_data	No_data	No_data	No_data	No_data	No_data	No_data	4	No_data	1	No_data	3	No_data
Visited	Loreto	CREA	383	1	5	5	5	5	5	5	5	Ecuador	Tena	No_data	No_data	No_data	No_data	No_data	No_data	No_data	Butterflies	monkeys	Caiman	Birds	Turtles	Jaguar	Monkeys	Birds	No_data	No_data	1	4	5	No_data	No_data	No_data	No_data	No_data	No_data	No_data	2	3	No_data	No_data	No_data	No_data	No_data	No_data	No_data
Visited	Loreto	CREA	384	1	5	5	5	5	5	5	5	Brazil	Manaus	No_data	No_data	No_data	No_data	No_data	No_data	No_data	Manatee	Pink river dolphins	Sloth	Monkeys	Birds	Jaguar	Monkeys	Sloth	Aves	No_data	No_data	No_data	2	No_data	No_data	No_data	No_data	No_data	No_data	No_data	3	4	No_data	No_data	No_data	5	No_data	No_data	No_data
Visited	Loreto	Museum	393	3	4	3	5	3	5	4	4	Perú	San Martin	No_data	Perú	Loreto	No_data	Perú	Loreto	No_data	Snakes	Tortugas	Caiman	Snakes	Macaw	Anaconda	Jaguar	Monkeys	Caimanes	Tapir	No_data	4	3	No_data	No_data	No_data	2	No_data	No_data	No_data	No_data	No_data	No_data	No_data	No_data	No_data	1	No_data	No_data
Visited	Loreto	Museum	394	2	5	5	5	5	5	3	5	Perú	Iquitos	No_data	Perú	Iquitos	Amazon expedition Tahuayo	No_data	No_data	No_data	Birds	monkeys	Sloth	Butterflies	Others mamals	Monkeys	Birds	Tortugas	Pink dolphins	frogs	No_data	No_data	No_data	No_data	2	No_data	No_data	No_data	No_data	5	4	No_data	No_data	No_data	No_data	1	No_data	No_data	3
Visited	Loreto	Museum	412	3	5	5	5	5	5	5	5	Perú	Ucayali	Pucallpa	Perú	San Martin	Tarapoto	Perú	Loreto	Iquitos	Peces	Birds	Monkeys	No_data	No_data	Pink river dolphins	No_data	No_data	No_data	No_data	3	No_data	No_data	No_data	No_data	1	5	No_data	No_data	No_data	No_data	No_data	No_data	No_data	No_data	No_data	No_data	4	No_data
Visited	Loreto	Museum	415	2	5	5	5	5	5	5	5	Perú	Loreto	Iquitos	Perú	Loreto	Iquitos	No_data	No_data	No_data	Turtles	Caiman	Majas	Monkeys	Fish	Turtle	Caiman	Majas	Monkey	Fish	1	No_data	5	No_data	No_data	No_data	2	No_data	No_data	3	No_data	No_data	No_data	No_data	No_data	No_data	No_data	No_data	No_data
Visited	Loreto	Museum	427	2	4	4	5	4	5	5	5	Perú	loreto	Iquitos	Perú	Loreto	Iquitos	No_data	No_data	No_data	Caiman	monkeys	Pirañas	Boa	Insects	Majas	Pink river dolphins	Jaguar	Guacamayos	Owl	No_data	5	No_data	No_data	No_data	No_data	2	No_data	No_data	3	1	No_data	No_data	No_data	No_data	No_data	No_data	No_data	No_data
Visited	Loreto	Museum	433	1	4	4	4	4	5	1	4	Brazil	Manaus	No_data	No_data	No_data	No_data	No_data	No_data	No_data	Pink dolphin	Sloth	Caiman	Monkeys	No_data	No_data	No_data	No_data	No_data	No_data	1	No_data	No_data	No_data	No_data	2	No_data	No_data	3	No_data	5	No_data	No_data	No_data	No_data	No_data	No_data	4	No_data
Visited	Loreto	Museum	436	3	4	4	4	4	5	4	4	Perú	Loreto	Iquitos	No_data	No_data	No_data	No_data	No_data	No_data	Pink dolphin	Snakes	Spiders	Birds	No_data	Monkeys	Manatee	Pink river dolphins	No_data	No_data	1	No_data	No_data	No_data	No_data	No_data	3	4	No_data	No_data	No_data	2	No_data	No_data	No_data	5	No_data	No_data	No_data
Visited	Loreto	Museum	442	1	5	5	5	5	5	3	5	Perú	Iquitos	La casona, Adventura tours on the river Ucayali	No_data	No_data	No_data	No_data	No_data	No_data	Monkeys	Jaguar	Pink river dolphins	Birds	Insects	Dolphins	Manatee	Pirañas	No_data	No_data	1	No_data	5	No_data	No_data	No_data	No_data	No_data	No_data	No_data	No_data	No_data	No_data	4	No_data	3	No_data	2	No_data
Visited	Loreto	Museum	446	2	3	3	3	4	4	3	4	Perú	San Martin	Tarapoto	Perú	Loreto	Iquitos	No_data	No_data	No_data	Monkeys	No_data	No_data	No_data	No_data	Monkeys	Caiman	Paiche	No_data	No_data	No_data	No_data	4	No_data	No_data	5	No_data	No_data	2	No_data	3	No_data	No_data	No_data	No_data	No_data	No_data	No_data	No_data
Visited	Loreto	Museum	467	2	4	4	5	4	4	3	3	Guyana Francesa	Kourou	CIRAD Kourou	Perú	Loreto	Iquitos	No_data	No_data	No_data	Birds	Caiman	Majas	Tarantula	No_data	Pink river dolphins	Macaws	Butterflies	Ranas venenosas	No_data	No_data	No_data	2	5	No_data	3	No_data	No_data	No_data	No_data	1	4	No_data	No_data	No_data	No_data	No_data	No_data	No_data
Visited	Loreto	Museum	477	3	3	5	5	4	4	3	5	Colombia	tri frontera	Leticia	Brasil	tri frontera	Tabatinga	Perú	Loreto	Pacaya samiria y Allpahuayo mishana	Birds	No_data	No_data	No_data	No_data	No_data	No_data	No_data	No_data	No_data	4	No_data	No_data	No_data	No_data	No_data	No_data	No_data	No_data	No_data	No_data	No_data	No_data	5	No_data	No_data	2	No_data	No_data
Visited	Loreto	Museum	482	1	4	4	4	4	4	3	4	Colombia	Leticia	No_data	No_data	No_data	No_data	No_data	No_data	No_data	Sloth	Snakes	Monkeys	Caiman	Birds	giant otters	Jaguar	armadillo	No_data	No_data	2	1	No_data	No_data	No_data	No_data	No_data	No_data	No_data	No_data	No_data	No_data	No_data	4	No_data	No_data	5	3	No_data
Visited	Loreto	Museum	483	1	5	5	3	5	5	3	4	Colombia	Leticia	No_data	No_data	No_data	No_data	No_data	No_data	No_data	Sloth	monkeys	Caiman	Snakes	Harpy eagle	tapir	Monkeys	jaguar	No_data	No_data	1	No_data	No_data	No_data	No_data	No_data	No_data	No_data	No_data	No_data	No_data	5	No_data	No_data	No_data	2	4	3	No_data
Visited	Loreto	Museum	489	1	4	3	4	4	5	2	4	Colombia	Amazonas	No_data	Colombia	Putumayo	No_data	Perú	Loreto	No_data	Pink dolphin	tarantulas	Monkeys	Toucan	Butterflies	tucan	Caiman	Birds	No_data	No_data	No_data	No_data	No_data	No_data	No_data	5	No_data	No_data	2	No_data	No_data	No_data	No_data	No_data	3	No_data	No_data	1	No_data
Visited	Loreto	Museum	497	3	5	5	5	5	4	2	4	Venezuela	Near Maracay	No_data	Venezuela	Near Maracay	No_data	Perú	Loreto	No_data	Snakes	Birds	Butterflies	No_data	No_data	Pink river dolphins	Caiman	Tortugas	Giant anteater	Toucan	No_data	No_data	3	4	No_data	2	No_data	No_data	No_data	No_data	No_data	No_data	No_data	5	No_data	No_data	No_data	No_data	No_data
Visited	Loreto	Museum	501	1	4	4	4	3	4	4	4	Perú	Loreto	Selva	Perú	Loreto	Iquitos	No_data	No_data	No_data	Sloth	Anaconda	Mono choro	Giant anteater	Birds	Jaguar	Ocelot	Toucan	Guacamayos	Monkeys	No_data	No_data	No_data	No_data	No_data	No_data	No_data	No_data	No_data	1	4	No_data	No_data	No_data	No_data	No_data	2	5	No_data
Visited	Loreto	Pilpintuwasi	167	2	4	4	4	4	4	3	4	Perú	Tarapoto	No_data	Perú	Iquitos	No_data	No_data	No_data	No_data	Monkeys	Jaguar	Anaconda	Birds	Snake	Dolphins	No_data	No_data	No_data	No_data	No_data	No_data	No_data	No_data	No_data	4	No_data	5	No_data	2	No_data	No_data	No_data	No_data	No_data	No_data	No_data	No_data	1
Visited	Loreto	Pilpintuwasi	173	2	4	4	5	3	5	3	5	Perú	Iquitos	Amazon paradise	Perú	Pacaya Samiria	Posada Yanayacu	No_data	No_data	No_data	Sloth	Mono araña	Toucan	Caiman	Macaw	Jaguar	Howler monkey	Shansho	Sajino	Otters	4	3	No_data	No_data	No_data	No_data	No_data	No_data	No_data	No_data	No_data	2	No_data	No_data	No_data	No_data	No_data	5	No_data
Visited	Loreto	Pilpintuwasi	175	3	4	4	4	4	3	3	3	Brazil	Manaus	No_data	Colombia	Leticia	No_data	Perú	Iquitos	No_data	Snakes	Sloth	Turtles	Birds	Monkeys	Sloth	Snakes	No_data	No_data	No_data	1	No_data	No_data	No_data	No_data	No_data	5	No_data	No_data	No_data	3	No_data	No_data	No_data	No_data	No_data	No_data	4	No_data
Visited	Loreto	Pilpintuwasi	176	1	5	5	5	5	5	5	5	Perú	Iquitos	No_data	Perú	Cusco	No_data	No_data	No_data	No_data	Monkeys	Sloth	Jaguar	Tapir	Ocelot	Dolphins	Monkeys	Sloth	Ocelote	Reptiles	1	No_data	2	3	No_data	4	No_data	No_data	No_data	5	No_data	No_data	No_data	No_data	No_data	No_data	No_data	No_data	No_data
Visited	Loreto	Pilpintuwasi	184	2	4	4	4	3	3	4	3	Ecuador	Cuyabueno	No_data	Perú	Loreto	No_data	No_data	No_data	No_data	Birds	Insectos	Monkeys	Pink river dolphins	No_data	Jaguar	Mammals	Frogs	Birds of prey	Monkeys	2	No_data	No_data	No_data	No_data	4	No_data	No_data	No_data	No_data	No_data	5	No_data	3	No_data	No_data	No_data	No_data	No_data
Visited	Loreto	Pilpintuwasi	187	3	4	3	5	4	5	5	4	Perú	Loreto	Crucero	Perú	Loreto	Hostal	Perú	Loreto	Hostal	Pink dolphin	monkeys	Sloth	Anaconda	Pirañas	Tapir	Macaw	No_data	No_data	No_data	No_data	No_data	1	No_data	No_data	No_data	No_data	No_data	No_data	No_data	No_data	No_data	No_data	4	No_data	No_data	5	No_data	3
Visited	Loreto	Pilpintuwasi	192	2	4	4	4	4	4	3	4	Ecuador	Quito	No_data	Perú	Loreto	No_data	No_data	No_data	No_data	Pink dolphin	monkeys	Caiman negro	Macaw	Sloth	Jaguar	Manatee	Monkeys	Perezoso	No_data	3	No_data	1	No_data	No_data	No_data	4	No_data	No_data	No_data	5	No_data	2	No_data	No_data	No_data	No_data	No_data	No_data
Visited	Loreto	Pilpintuwasi	193	2	5	5	5	5	4	2	5	Perú	Cusco	No_data	Perú	Puno	No_data	Perú	No_data	No_data	Jaguar	Condor	Macaw	Pink river dolphins	Monkeys	Jaguar	Anaconda	Paiche	Caiman	Turtles	1	No_data	No_data	No_data	No_data	No_data	No_data	4	No_data	No_data	No_data	3	No_data	No_data	No_data	5	No_data	2	No_data
Visited	Loreto	Pilpintuwasi	198	2	3	4	4	5	4	4	4	Perú	Iquitos	No_data	Guyana	Kaiteur falls	No_data	No_data	No_data	No_data	Birds	Mammals	Monkeys	Butterflies	No_data	Snakes	Dolphins	Jaguar	No_data	No_data	5	No_data	3	No_data	No_data	No_data	2	No_data	No_data	No_data	No_data	No_data	No_data	No_data	No_data	No_data	1	No_data	No_data
Visited	Loreto	Pilpintuwasi	215	2	4	4	5	5	5	3	3	Perú	Loreto	Iquitos	Perú	Loreto	Alto Amazonas	No_data	No_data	No_data	Jaguar	Insectos	No_data	No_data	No_data	Pink river dolphins	No_data	No_data	No_data	No_data	No_data	No_data	1	No_data	No_data	4	2	No_data	No_data	No_data	No_data	No_data	No_data	No_data	No_data	No_data	No_data	3	5
Visited	Loreto	Pilpintuwasi	232	2	4	4	4	4	4	4	4	Perú	San Martin	Juanjui	Perú	Loreto	Iquitos	No_data	No_data	No_data	Macaws	Tucan	Tigrillo	Butterflies	Insects	Puma	Monkeys	Toucan	Tortugas	Jaguar	No_data	No_data	No_data	No_data	No_data	No_data	No_data	4	2	No_data	1	No_data	No_data	No_data	No_data	3	No_data	No_data	No_data
Visited	Loreto	Pilpintuwasi	250	2	5	4	5	4	4	4	4	Brazil	Manaus, Tabatinga	No_data	Perú	Loreto	Amazon expedition	No_data	No_data	No_data	Birds	Anaconda	Monkeys	Sloth	Dolphins	Jaguar	Ocelot	No_data	No_data	No_data	1	No_data	No_data	No_data	No_data	No_data	No_data	4	No_data	No_data	3	No_data	No_data	5	No_data	No_data	2	No_data	No_data
Visited	Loreto	Pilpintuwasi	254	3	5	4	5	4	4	4	4	Perú	Loreto, San Martin	Hostal el Cauchero	Bolivia	Cochabamba	Hostal	Bolivia	Cochabamba	No_data	Monkeys	Birds	Jaguar	Pumas	Tapir	Giant otters	Pink river dolphins	wooly monkey	Tarantulas	Snakes	No_data	5	No_data	No_data	No_data	No_data	3	No_data	2	No_data	No_data	1	No_data	No_data	No_data	No_data	4	No_data	No_data
Visited	Loreto	Pilpintuwasi	255	3	3	4	4	4	5	2	3	Perú	Loreto	Casa Morey	Perú	Loreto	No_data	No_data	No_data	No_data	Monkeys	Jaguar	Butterflies	No_data	No_data	Anaconda	No_data	No_data	No_data	No_data	No_data	No_data	3	No_data	1	No_data	No_data	No_data	No_data	No_data	4	No_data	5	No_data	No_data	No_data	2	No_data	No_data
Visited	Loreto	Pilpintuwasi	266	1	5	3	4	4	4	5	5	Perú	Loreto	No_data	No_data	No_data	No_data	No_data	No_data	No_data	Monkeys	Sloth	Tapir	Manatee	Dolphins	Dolphins	No_data	No_data	No_data	No_data	No_data	No_data	1	2	No_data	5	No_data	No_data	4	No_data	No_data	No_data	No_data	No_data	No_data	No_data	No_data	No_data	No_data
Visited	Loreto	Pilpintuwasi	271	3	5	5	5	5	3	5	5	Perú	Iquitos	No_data	Guyana	No_data	No_data	Brasil	No_data	No_data	Uakari	Manatee	Monkeys	No_data	No_data	Jaguar	Macaws	Spiders	No_data	No_data	4	No_data	No_data	No_data	No_data	No_data	No_data	No_data	3	No_data	No_data	No_data	No_data	No_data	No_data	No_data	No_data	1	5
Visited	Loreto	Pilpintuwasi	274	1	4	4	4	4	4	4	4	Bolivia	No_data	No_data	Colombia	No_data	No_data	No_data	No_data	No_data	Monkeys	No_data	No_data	No_data	No_data	Monkeys	No_data	No_data	No_data	No_data	No_data	No_data	No_data	No_data	No_data	No_data	No_data	No_data	5	1	No_data	2	4	No_data	No_data	No_data	No_data	No_data	3
Visited	Loreto	Pilpintuwasi	276	1	3	4	4	4	3	3	4	Perú	Loreto	Amaru Spirit	Perú	Loreto	No_data	No_data	No_data	No_data	Monkeys	Ants	Butterflies	Birds	Fish	Dolphins	Monkeys	No_data	No_data	No_data	No_data	5	No_data	1	No_data	No_data	No_data	No_data	No_data	No_data	No_data	No_data	No_data	No_data	No_data	3	No_data	2	4
Visited	Loreto	Pilpintuwasi	277	2	3	3	3	3	4	3	4	Perú	Loreto	No_data	No_data	Chanchai	No_data	Ecuador	Montañita	No_data	Ocelot	Jaguar	Monkeys	No_data	No_data	Puma	Anaconda	No_data	No_data	No_data	No_data	No_data	4	No_data	2	No_data	3	No_data	No_data	No_data	No_data	No_data	No_data	No_data	No_data	No_data	1	5	No_data
Visited	Loreto	Pilpintuwasi	292	2	4	3	4	4	4	3	4	Perú	Iquitos	No_data	Perú	Puerto Maldonado	No_data	No_data	No_data	No_data	Monkeys	Jaguar	Macaw	No_data	No_data	No_data	No_data	No_data	No_data	No_data	2	No_data	5	No_data	4	No_data	No_data	No_data	No_data	1	No_data	No_data	No_data	3	No_data	No_data	No_data	No_data	No_data
Visited	Loreto	Pilpintuwasi	297	2	4	4	5	4	4	1	3	Perú	Puerto Maldonado	No_data	Perú	Loreto	Iquitos chacra	No_data	No_data	No_data	Monkeys	Sloth	Macaw	Toucan	Capybara	Spider	Birds	No_data	No_data	No_data	No_data	No_data	No_data	No_data	No_data	No_data	No_data	No_data	5	1	No_data	No_data	2	4	No_data	No_data	No_data	3	No_data
Visited	Loreto	Pilpintuwasi	330	2	5	4	4	2	2	3	4	No_data	No_data	No_data	Perú	Tambopata	No_data	No_data	No_data	No_data	Monkeys	Sloth	Pink river dolphins	Ocelot	No_data	Pigmy marmoset	No_data	No_data	No_data	No_data	2	No_data	No_data	No_data	No_data	No_data	No_data	No_data	No_data	5	4	No_data	No_data	No_data	No_data	No_data	No_data	No_data	1
[truncated: 28 more columns]

## Sheet: A+B Rank
		Q_18_loca_taken	Nº Total	Q5Jagu	Q5Gia_ot	Q5Pink_d	Q5Grey_do	Q5Neo_ot	Q5Cock_ro	Q5Black_c	Q5white_ca	Q5Uaka	Q5Spid	Q5red_ma	Q5How_mon	Q5brow_cap	Q5Tapi	Q5Whi_pec	Q5capyba	Q5Anacon	Q5Gian_ant	Q5Squ_mon	Q5Harpy	Q5Sloth
No Visited	Loreto	CREA	379	No_data	No_data	5	No_data	No_data	No_data	No_data	No_data	No_data	No_data	1	No_data	No_data	No_data	No_data	No_data	4	3	No_data	No_data	No_data
No Visited	Loreto	CREA	207	1	5	No_data	No_data	No_data	No_data	No_data	2	No_data	No_data	No_data	No_data	3	No_data	No_data	No_data	4	No_data	No_data	No_data	No_data
No Visited	Loreto	CREA	209	1	No_data	No_data	3	No_data	No_data	No_data	No_data	No_data	No_data	4	No_data	2	No_data	No_data	No_data	5	No_data	No_data	No_data	No_data
No Visited	Loreto	CREA	205	No_data	2	3	No_data	No_data	No_data	5	No_data	No_data	No_data	No_data	No_data	No_data	No_data	No_data	No_data	1	No_data	No_data	No_data	4
No Visited	Loreto	CREA	206	No_data	No_data	1	2	No_data	No_data	No_data	3	No_data	No_data	No_data	No_data	No_data	No_data	No_data	No_data	4	5	No_data	No_data	No_data
No Visited	Loreto	CREA	213	No_data	No_data	3	No_data	1	No_data	5	No_data	No_data	No_data	2	No_data	No_data	No_data	No_data	No_data	No_data	No_data	4	No_data	No_data
No Visited	Loreto	CREA	214	No_data	1	No_data	No_data	No_data	No_data	No_data	No_data	No_data	4	No_data	3	No_data	No_data	No_data	No_data	5	2	No_data	No_data	No_data
No Visited	Loreto	CREA	227	4	2	No_data	No_data	No_data	No_data	No_data	No_data	No_data	No_data	No_data	No_data	No_data	3	No_data	1	No_data	5	No_data	No_data	No_data
No Visited	Loreto	CREA	228	1	No_data	2	No_data	No_data	No_data	5	No_data	No_data	No_data	No_data	3	No_data	No_data	No_data	4	No_data	No_data	No_data	No_data	No_data
No Visited	Loreto	CREA	216	No_data	1	4	No_data	2	5	No_data	No_data	No_data	No_data	No_data	3	No_data	No_data	No_data	No_data	No_data	No_data	No_data	No_data	No_data
No Visited	Loreto	CREA	218	No_data	5	1	3	No_data	No_data	No_data	No_data	No_data	No_data	No_data	4	No_data	No_data	No_data	No_data	No_data	2	No_data	No_data	No_data
No Visited	Loreto	CREA	239	No_data	1	No_data	No_data	2	No_data	No_data	No_data	3	No_data	No_data	No_data	No_data	No_data	5	No_data	4	No_data	No_data	No_data	No_data
No Visited	Loreto	CREA	234	No_data	No_data	No_data	No_data	No_data	No_data	2	No_data	4	No_data	No_data	3	No_data	No_data	No_data	No_data	1	No_data	No_data	No_data	5
No Visited	Loreto	CREA	236	No_data	No_data	No_data	4	No_data	No_data	No_data	No_data	No_data	No_data	2	No_data	No_data	3	No_data	No_data	No_data	5	No_data	No_data	1
No Visited	Loreto	CREA	244	4	No_data	2	No_data	No_data	No_data	No_data	No_data	No_data	No_data	3	No_data	No_data	No_data	No_data	No_data	1	No_data	No_data	No_data	5
No Visited	Loreto	CREA	235	No_data	No_data	No_data	No_data	No_data	No_data	No_data	No_data	2	No_data	No_data	1	No_data	No_data	No_data	No_data	5	4	No_data	No_data	3
No Visited	Loreto	CREA	245	1	No_data	3	No_data	No_data	No_data	2	No_data	No_data	No_data	No_data	4	No_data	No_data	No_data	No_data	No_data	5	No_data	No_data	No_data
No Visited	Loreto	CREA	246	No_data	1	No_data	No_data	No_data	No_data	No_data	5	No_data	No_data	No_data	No_data	No_data	No_data	No_data	4	No_data	2	No_data	3	No_data
No Visited	Loreto	CREA	247	3	No_data	No_data	2	No_data	No_data	No_data	No_data	No_data	4	5	No_data	No_data	No_data	No_data	No_data	No_data	No_data	No_data	No_data	1
No Visited	Loreto	CREA	256	4	No_data	No_data	No_data	No_data	No_data	No_data	No_data	No_data	3	2	No_data	1	No_data	No_data	No_data	No_data	No_data	5	No_data	No_data
No Visited	Loreto	CREA	258	3	No_data	2	No_data	4	No_data	No_data	No_data	No_data	No_data	1	No_data	No_data	No_data	No_data	No_data	No_data	No_data	5	No_data	No_data
No Visited	Loreto	CREA	248	No_data	No_data	No_data	5	No_data	No_data	No_data	No_data	No_data	No_data	3	1	No_data	No_data	No_data	No_data	No_data	No_data	4	No_data	2
No Visited	Loreto	CREA	251	5	3	1	No_data	No_data	No_data	No_data	No_data	No_data	4	No_data	No_data	No_data	No_data	No_data	2	No_data	No_data	No_data	No_data	No_data
No Visited	Loreto	CREA	253	5	No_data	No_data	No_data	No_data	No_data	3	No_data	No_data	No_data	No_data	No_data	No_data	No_data	No_data	No_data	1	4	No_data	No_data	2
No Visited	Loreto	CREA	263	No_data	3	4	No_data	No_data	No_data	No_data	No_data	No_data	No_data	No_data	No_data	No_data	1	No_data	2	No_data	No_data	No_data	No_data	5
No Visited	Loreto	CREA	268	1	No_data	No_data	5	No_data	No_data	No_data	No_data	No_data	4	3	No_data	No_data	No_data	No_data	No_data	No_data	No_data	No_data	No_data	2
No Visited	Loreto	CREA	270	No_data	No_data	3	No_data	No_data	No_data	No_data	No_data	No_data	No_data	No_data	No_data	No_data	4	No_data	No_data	2	1	No_data	5	No_data
No Visited	Loreto	CREA	273	5	No_data	1	No_data	No_data	No_data	No_data	No_data	No_data	No_data	No_data	No_data	No_data	No_data	No_data	No_data	2	4	No_data	No_data	3
No Visited	Loreto	CREA	272	1	No_data	No_data	No_data	4	No_data	2	No_data	No_data	No_data	No_data	No_data	No_data	No_data	No_data	3	No_data	No_data	No_data	No_data	5
No Visited	Loreto	CREA	283	No_data	No_data	5	No_data	No_data	4	No_data	No_data	No_data	No_data	No_data	No_data	No_data	No_data	No_data	No_data	1	3	No_data	2	No_data
No Visited	Loreto	CREA	281	2	4	No_data	No_data	No_data	No_data	No_data	No_data	No_data	No_data	No_data	No_data	No_data	No_data	No_data	5	No_data	3	No_data	No_data	1
No Visited	Loreto	CREA	279	1	No_data	No_data	No_data	4	No_data	No_data	No_data	No_data	No_data	No_data	No_data	No_data	No_data	No_data	No_data	No_data	5	No_data	2	3
No Visited	Loreto	CREA	280	2	3	No_data	No_data	No_data	No_data	No_data	No_data	No_data	No_data	No_data	No_data	No_data	No_data	5	No_data	No_data	4	No_data	No_data	1
No Visited	Loreto	CREA	282	No_data	No_data	No_data	No_data	No_data	4	3	No_data	No_data	2	No_data	1	No_data	No_data	5	No_data	No_data	No_data	No_data	No_data	No_data
No Visited	Loreto	CREA	284	1	No_data	No_data	No_data	4	No_data	No_data	No_data	No_data	No_data	No_data	No_data	3	No_data	5	No_data	2	No_data	No_data	No_data	No_data
No Visited	Loreto	CREA	285	2	No_data	No_data	No_data	1	No_data	No_data	No_data	No_data	No_data	No_data	4	No_data	No_data	No_data	No_data	No_data	3	5	No_data	No_data
No Visited	Loreto	CREA	288	3	No_data	1	No_data	No_data	No_data	No_data	No_data	No_data	No_data	5	No_data	No_data	4	No_data	No_data	2	No_data	No_data	No_data	No_data
No Visited	Loreto	CREA	289	2	No_data	No_data	No_data	No_data	No_data	1	No_data	No_data	No_data	5	4	No_data	No_data	No_data	No_data	No_data	No_data	3	No_data	No_data
No Visited	Loreto	CREA	286	3	No_data	1	4	5	No_data	No_data	No_data	No_data	No_data	No_data	No_data	No_data	No_data	No_data	No_data	No_data	No_data	2	No_data	No_data
No Visited	Loreto	CREA	287	1	No_data	No_data	No_data	5	No_data	4	No_data	No_data	No_data	3	2	No_data	No_data	No_data	No_data	No_data	No_data	No_data	No_data	No_data
No Visited	Loreto	CREA	303	4	No_data	No_data	No_data	No_data	3	No_data	No_data	No_data	No_data	2	1	No_data	No_data	No_data	No_data	No_data	No_data	No_data	5	No_data
No Visited	Loreto	CREA	298	2	No_data	No_data	4	No_data	No_data	No_data	No_data	No_data	No_data	No_data	1	No_data	5	No_data	No_data	No_data	No_data	No_data	No_data	3
No Visited	Loreto	CREA	305	1	No_data	2	No_data	No_data	5	No_data	No_data	4	No_data	No_data	No_data	No_data	3	No_data	No_data	No_data	No_data	No_data	No_data	No_data
No Visited	Loreto	CREA	293	2	No_data	No_data	5	No_data	No_data	1	No_data	No_data	No_data	3	No_data	No_data	No_data	No_data	No_data	No_data	No_data	4	No_data	No_data
No Visited	Loreto	CREA	300	1	No_data	4	No_data	No_data	No_data	3	No_data	No_data	No_data	2	No_data	No_data	No_data	No_data	No_data	No_data	No_data	No_data	5	No_data
No Visited	Loreto	CREA	304	No_data	No_data	No_data	No_data	4	No_data	5	No_data	No_data	No_data	3	1	No_data	No_data	No_data	No_data	2	No_data	No_data	No_data	No_data
No Visited	Loreto	CREA	307	1	No_data	No_data	No_data	No_data	2	No_data	No_data	No_data	No_data	3	No_data	No_data	No_data	No_data	No_data	No_data	4	No_data	5	No_data
No Visited	Loreto	CREA	295	No_data	No_data	2	No_data	No_data	5	3	No_data	No_data	No_data	1	No_data	No_data	4	No_data	No_data	No_data	No_data	No_data	No_data	No_data
No Visited	Loreto	CREA	315	No_data	1	No_data	No_data	No_data	No_data	No_data	5	No_data	2	3	No_data	No_data	4	No_data	No_data	No_data	No_data	No_data	No_data	No_data
No Visited	Loreto	CREA	312	No_data	5	3	No_data	No_data	No_data	No_data	No_data	No_data	No_data	1	No_data	No_data	No_data	No_data	No_data	2	No_data	No_data	No_data	4
No Visited	Loreto	CREA	317	No_data	No_data	No_data	No_data	2	No_data	4	No_data	No_data	No_data	No_data	No_data	No_data	No_data	No_data	No_data	3	No_data	5	No_data	1
No Visited	Loreto	CREA	318	No_data	No_data	5	No_data	No_data	No_data	No_data	4	No_data	No_data	3	1	No_data	No_data	No_data	No_data	2	No_data	No_data	No_data	No_data
No Visited	Loreto	CREA	314	No_data	5	1	No_data	No_data	4	No_data	No_data	No_data	No_data	No_data	3	No_data	No_data	No_data	No_data	No_data	No_data	No_data	No_data	2
No Visited	Loreto	CREA	320	1	No_data	No_data	No_data	No_data	No_data	5	No_data	No_data	No_data	3	2	No_data	No_data	No_data	No_data	No_data	No_data	No_data	4	No_data
No Visited	Loreto	CREA	321	No_data	No_data	3	No_data	4	1	No_data	No_data	No_data	No_data	5	No_data	No_data	No_data	No_data	2	No_data	No_data	No_data	No_data	No_data
No Visited	Loreto	CREA	326	1	No_data	3	No_data	No_data	No_data	No_data	No_data	No_data	No_data	No_data	No_data	5	No_data	No_data	No_data	No_data	No_data	4	No_data	2
No Visited	Loreto	CREA	323	1	No_data	2	3	No_data	No_data	No_data	No_data	No_data	4	5	No_data	No_data	No_data	No_data	No_data	No_data	No_data	No_data	No_data	No_data
No Visited	Loreto	CREA	325	3	No_data	2	No_data	No_data	No_data	4	No_data	5	No_data	No_data	1	No_data	No_data	No_data	No_data	No_data	No_data	No_data	No_data	No_data
No Visited	Loreto	CREA	338	No_data	No_data	1	No_data	No_data	No_data	No_data	3	No_data	No_data	5	No_data	No_data	No_data	No_data	No_data	No_data	2	4	No_data	No_data
No Visited	Loreto	CREA	333	No_data	2	No_data	3	5	No_data	No_data	No_data	No_data	No_data	No_data	No_data	No_data	4	No_data	No_data	No_data	No_data	No_data	No_data	1
No Visited	Loreto	CREA	341	No_data	5	1	No_data	No_data	No_data	3	No_data	No_data	No_data	No_data	No_data	No_data	No_data	No_data	2	4	No_data	No_data	No_data	No_data
No Visited	Loreto	CREA	335	1	No_data	5	No_data	No_data	No_data	2	No_data	No_data	3	No_data	No_data	No_data	No_data	No_data	No_data	4	No_data	No_data	No_data	No_data
No Visited	Loreto	CREA	345	No_data	No_data	3	No_data	No_data	No_data	2	No_data	No_data	No_data	No_data	4	No_data	No_data	No_data	5	1	No_data	No_data	No_data	No_data
No Visited	Loreto	CREA	346	4	No_data	No_data	No_data	2	No_data	No_data	No_data	3	No_data	No_data	No_data	1	No_data	No_data	No_data	No_data	No_data	5	No_data	No_data
No Visited	Loreto	CREA	353	No_data	No_data	1	2	No_data	No_data	No_data	No_data	No_data	5	No_data	4	No_data	No_data	No_data	No_data	No_data	No_data	3	No_data	No_data
No Visited	Loreto	CREA	354	3	No_data	2	No_data	No_data	No_data	No_data	4	No_data	No_data	No_data	No_data	No_data	No_data	No_data	No_data	1	No_data	No_data	No_data	5
No Visited	Loreto	CREA	355	2	No_data	No_data	No_data	5	No_data	No_data	No_data	No_data	1	No_data	3	No_data	No_data	No_data	No_data	No_data	No_data	4	No_data	No_data
No Visited	Loreto	CREA	360	1	No_data	3	No_data	No_data	No_data	No_data	No_data	No_data	5	No_data	No_data	No_data	No_data	No_data	No_data	4	No_data	2	No_data	No_data
No Visited	Loreto	CREA	361	No_data	No_data	No_data	No_data	No_data	No_data	No_data	No_data	No_data	No_data	No_data	5	No_data	2	No_data	1	4	3	No_data	No_data	No_data
No Visited	Loreto	CREA	365	No_data	No_data	No_data	No_data	No_data	No_data	No_data	3	No_data	No_data	5	No_data	No_data	No_data	No_data	No_data	4	No_data	1	No_data	2
No Visited	Loreto	CREA	366	3	No_data	No_data	No_data	No_data	No_data	2	5	No_data	No_data	No_data	No_data	No_data	No_data	No_data	No_data	1	No_data	No_data	No_data	4
No Visited	Loreto	CREA	370	3	No_data	2	No_data	4	No_data	No_data	No_data	No_data	No_data	No_data	No_data	No_data	No_data	No_data	5	No_data	No_data	No_data	No_data	1
No Visited	Loreto	CREA	371	No_data	No_data	3	No_data	No_data	No_data	No_data	No_data	No_data	No_data	1	No_data	No_data	No_data	No_data	4	5	No_data	No_data	No_data	2
No Visited	Loreto	CREA	364	No_data	No_data	3	4	No_data	No_data	No_data	No_data	No_data	2	No_data	No_data	No_data	No_data	No_data	No_data	No_data	5	No_data	1	No_data
No Visited	Loreto	CREA	372	3	2	No_data	No_data	No_data	No_data	No_data	No_data	No_data	No_data	No_data	No_data	No_data	No_data	5	No_data	No_data	4	No_data	1	No_data
No Visited	Loreto	CREA	376	No_data	No_data	2	1	No_data	No_data	4	No_data	No_data	No_data	No_data	No_data	No_data	No_data	No_data	No_data	No_data	No_data	No_data	5	3
No Visited	Loreto	CREA	378	4	No_data	No_data	No_data	No_data	No_data	No_data	No_data	3	No_data	No_data	No_data	No_data	No_data	No_data	2	No_data	5	No_data	1	No_data
No Visited	Loreto	CREA	373	No_data	No_data	No_data	No_data	5	No_data	No_data	No_data	No_data	No_data	No_data	No_data	No_data	No_data	No_data	No_data	2	1	No_data	4	3
No Visited	Loreto	CREA	377	3	5	2	No_data	No_data	No_data	No_data	No_data	No_data	No_data	No_data	No_data	No_data	4	No_data	No_data	No_data	No_data	1	No_data	No_data
No Visited	Loreto	CREA	388	No_data	No_data	No_data	No_data	3	No_data	2	No_data	No_data	No_data	No_data	No_data	No_data	No_data	No_data	No_data	No_data	4	1	No_data	5
No Visited	Loreto	CREA	389	No_data	No_data	No_data	2	No_data	No_data	No_data	No_data	5	No_data	No_data	3	No_data	No_data	4	1	No_data	No_data	No_data	No_data	No_data
No Visited	Loreto	Museum	502	No_data	No_data	5	No_data	No_data	No_data	No_data	No_data	No_data	2	No_data	4	1	No_data	No_data	No_data	No_data	No_data	3	No_data	No_data
No Visited	Loreto	Museum	387	2	No_data	No_data	5	No_data	4	No_data	No_data	No_data	No_data	1	No_data	No_data	No_data	No_data	No_data	No_data	No_data	No_data	No_data	3
No Visited	Loreto	Museum	392	2	No_data	5	No_data	No_data	No_data	No_data	No_data	No_data	No_data	No_data	No_data	No_data	3	No_data	No_data	1	No_data	No_data	No_data	4
No Visited	Loreto	Museum	395	No_data	No_data	4	No_data	No_data	No_data	1	No_data	5	No_data	No_data	No_data	No_data	No_data	No_data	No_data	3	No_data	No_data	No_data	2
No Visited	Loreto	Museum	396	No_data	No_data	1	No_data	4	No_data	No_data	No_data	No_data	No_data	2	No_data	No_data	No_data	No_data	No_data	No_data	No_data	5	No_data	3
No Visited	Loreto	Museum	399	3	No_data	1	No_data	No_data	No_data	No_data	No_data	No_data	No_data	2	4	No_data	No_data	No_data	No_data	No_data	No_data	No_data	No_data	5
No Visited	Loreto	Museum	397	No_data	No_data	No_data	No_data	4	No_data	No_data	No_data	No_data	No_data	No_data	No_data	No_data	3	No_data	No_data	5	2	No_data	No_data	1
No Visited	Loreto	Museum	398	1	No_data	No_data	4	No_data	No_data	No_data	5	No_data	No_data	No_data	No_data	No_data	No_data	No_data	No_data	2	No_data	3	No_data	No_data
No Visited	Loreto	Museum	400	1	3	4	No_data	No_data	No_data	No_data	No_data	5	No_data	No_data	No_data	No_data	No_data	No_data	No_data	No_data	2	No_data	No_data	No_data
No Visited	Loreto	Museum	401	1	No_data	3	No_data	No_data	No_data	2	No_data	No_data	No_data	No_data	No_data	No_data	No_data	No_data	5	No_data	4	No_data	No_data	No_data
No Visited	Loreto	Museum	404	3	No_data	No_data	No_data	4	No_data	No_data	No_data	No_data	1	No_data	No_data	2	No_data	No_data	No_data	No_data	No_data	5	No_data	No_data
No Visited	Loreto	Museum	402	1	No_data	2	No_data	No_data	No_data	No_data	4	3	No_data	No_data	No_data	5	No_data	No_data	No_data	No_data	No_data	No_data	No_data	No_data
No Visited	Loreto	Museum	403	4	2	3	No_data	5	No_data	No_data	No_data	No_data	No_data	No_data	No_data	No_data	No_data	No_data	No_data	No_data	No_data	No_data	1	No_data
No Visited	Loreto	Museum	405	1	No_data	No_data	No_data	No_data	No_data	No_data	No_data	No_data	No_data	2	4	No_data	No_data	No_data	No_data	No_data	5	No_data	No_data	3
No Visited	Loreto	Museum	406	3	No_data	No_data	No_data	No_data	No_data	No_data	No_data	No_data	No_data	5	No_data	No_data	No_data	No_data	2	No_data	No_data	No_data	4	1
No Visited	Loreto	Museum	407	No_data	No_data	1	No_data	No_data	No_data	No_data	No_data	No_data	No_data	4	2	5	No_data	No_data	No_data	No_data	No_data	No_data	No_data	3
No Visited	Loreto	Museum	408	No_data	No_data	No_data	No_data	No_data	No_data	No_data	No_data	No_data	3	2	4	No_data	No_data	No_data	No_data	No_data	No_data	1	No_data	5
No Visited	Loreto	Museum	409	No_data	No_data	4	No_data	3	No_data	5	No_data	No_data	No_data	No_data	No_data	No_data	No_data	No_data	No_data	No_data	1	No_data	No_data	2
No Visited	Loreto	Museum	410	No_data	2	No_data	5	No_data	No_data	No_data	No_data	No_data	No_data	No_data	4	No_data	No_data	No_data	1	No_data	No_data	No_data	3	No_data
No Visited	Loreto	Museum	411	No_data	No_data	No_data	No_data	No_data	No_data	5	No_data	No_data	No_data	No_data	No_data	No_data	3	4	No_data	No_data	2	No_data	No_data	1
No Visited	Loreto	Museum	413	No_data	No_data	No_data	No_data	3	No_data	No_data	No_data	No_data	No_data	No_data	No_data	No_data	No_data	No_data	5	No_data	2	4	No_data	1
No Visited	Loreto	Museum	416	No_data	No_data	No_data	No_data	No_data	2	No_data	5	3	4	1	No_data	No_data	No_data	No_data	No_data	No_data	No_data	No_data	No_data	No_data
No Visited	Loreto	Museum	417	No_data	No_data	2	No_data	No_data	5	No_data	4	No_data	1	No_data	3	No_data	No_data	No_data	No_data	No_data	No_data	No_data	No_data	No_data
No Visited	Loreto	Museum	418	1	No_data	No_data	5	No_data	No_data	4	No_data	No_data	No_data	No_data	No_data	No_data	No_data	No_data	3	No_data	No_data	No_data	No_data	2
No Visited	Loreto	Museum	419	No_data	5	No_data	No_data	No_data	No_data	No_data	No_data	No_data	3	No_data	No_data	No_data	No_data	No_data	No_data	1	2	4	No_data	No_data
No Visited	Loreto	Museum	421	No_data	No_data	5	No_data	No_data	No_data	No_data	4	3	No_data	2	No_data	No_data	No_data	No_data	No_data	No_data	No_data	No_data	No_data	1
No Visited	Loreto	Museum	414	No_data	No_data	2	4	No_data	No_data	No_data	No_data	No_data	3	No_data	No_data	No_data	No_data	No_data	5	No_data	No_data	1	No_data	No_data
No Visited	Loreto	Museum	422	2	No_data	No_data	No_data	No_data	No_data	No_data	5	No_data	No_data	No_data	No_data	No_data	4	No_data	1	No_data	No_data	No_data	No_data	3
No Visited	Loreto	Museum	423	2	No_data	1	No_data	5	No_data	No_data	No_data	No_data	No_data	4	No_data	3	No_data	No_data	No_data	No_data	No_data	No_data	No_data	No_data
No Visited	Loreto	Museum	424	1	No_data	2	4	No_data	No_data	No_data	No_data	No_data	No_data	No_data	No_data	No_data	No_data	No_data	No_data	3	No_data	5	No_data	No_data
No Visited	Loreto	Museum	430	No_data	No_data	No_data	No_data	No_data	No_data	4	No_data	2	No_data	3	No_data	No_data	No_data	No_data	5	1	No_data	No_data	No_data	No_data
No Visited	Loreto	Museum	429	1	No_data	5	No_data	No_data	No_data	No_data	No_data	No_data	No_data	3	No_data	No_data	No_data	No_data	No_data	2	4	No_data	No_data	No_data
No Visited	Loreto	Museum	425	4	1	2	No_data	No_data	No_data	3	No_data	No_data	No_data	No_data	No_data	No_data	No_data	No_data	No_data	No_data	5	No_data	No_data	No_data
No Visited	Loreto	Museum	426	No_data	No_data	4	No_data	No_data	No_data	5	No_data	No_data	2	No_data	No_data	No_data	No_data	No_data	No_data	1	No_data	No_data	No_data	3
No Visited	Loreto	Museum	428	No_data	No_data	5	No_data	No_data	No_data	No_data	2	4	No_data	No_data	1	No_data	No_data	No_data	No_data	3	No_data	No_data	No_data	No_data
No Visited	Loreto	Museum	431	3	No_data	No_data	No_data	5	No_data	No_data	No_data	No_data	No_data	No_data	No_data	No_data	No_data	No_data	No_data	No_data	1	No_data	4	2
No Visited	Loreto	Museum	432	1	4	2	3	No_data	No_data	No_data	No_data	No_data	No_data	No_data	No_data	No_data	No_data	No_data	No_data	No_data	5	No_data	No_data	No_data
No Visited	Loreto	Museum	434	No_data	No_data	No_data	1	No_data	No_data	No_data	No_data	No_data	No_data	No_data	No_data	No_data	3	2	5	No_data	4	No_data	No_data	No_data
No Visited	Loreto	Museum	435	No_data	No_data	2	No_data	No_data	No_data	3	No_data	No_data	No_data	No_data	4	No_data	No_data	No_data	No_data	1	No_data	No_data	No_data	5
No Visited	Loreto	Museum	440	No_data	No_data	No_data	No_data	No_data	No_data	5	No_data	No_data	No_data	2	3	No_data	No_data	No_data	No_data	No_data	4	No_data	No_data	1
No Visited	Loreto	Museum	439	4	No_data	No_data	No_data	No_data	No_data	No_data	No_data	No_data	No_data	5	No_data	No_data	No_data	3	1	No_data	No_data	No_data	No_data	2
No Visited	Loreto	Museum	441	No_data	No_data	No_data	No_data	No_data	No_data	No_data	4	No_data	No_data	3	No_data	2	No_data	No_data	No_data	No_data	5	No_data	No_data	1
No Visited	Loreto	Museum	444	2	No_data	No_data	No_data	No_data	No_data	No_data	No_data	No_data	No_data	No_data	4	No_data	No_data	No_data	5	1	No_data	No_data	No_data	3
No Visited	Loreto	Museum	443	No_data	No_data	No_data	No_data	No_data	No_data	No_data	No_data	5	2	1	No_data	No_data	No_data	No_data	No_data	No_data	No_data	3	No_data	4
No Visited	Loreto	Museum	445	4	No_data	1	No_data	No_data	No_data	No_data	No_data	No_data	No_data	No_data	No_data	No_data	2	5	No_data	No_data	3	No_data	No_data	No_data
No Visited	Loreto	Museum	453	5	No_data	1	2	No_data	No_data	No_data	4	No_data	No_data	3	No_data	No_data	No_data	No_data	No_data	No_data	No_data	No_data	No_data	No_data
No Visited	Loreto	Museum	454	3	1	No_data	No_data	No_data	No_data	No_data	No_data	No_data	No_data	No_data	No_data	No_data	No_data	No_data	No_data	5	4	No_data	2	No_data
No Visited	Loreto	Museum	448	No_data	No_data	No_data	No_data	No_data	No_data	No_data	No_data	No_data	No_data	No_data	No_data	No_data	4	1	3	5	2	No_data	No_data	No_data
No Visited	Loreto	Museum	450	3	4	No_data	No_data	No_data	No_data	2	No_data	No_data	No_data	No_data	No_data	No_data	No_data	No_data	No_data	1	No_data	No_data	5	No_data
No Visited	Loreto	Museum	452	3	No_data	1	No_data	No_data	No_data	No_data	No_data	No_data	No_data	4	2	No_data	No_data	No_data	No_data	5	No_data	No_data	No_data	No_data
No Visited	Loreto	Museum	447	No_data	No_data	No_data	No_data	No_data	No_data	No_data	2	3	No_data	No_data	No_data	No_data	No_data	No_data	1	4	5	No_data	No_data	No_data
No Visited	Loreto	Museum	451	2	No_data	No_data	4	No_data	No_data	No_data	No_data	No_data	No_data	1	No_data	5	No_data	No_data	No_data	3	No_data	No_data	No_data	No_data
No Visited	Loreto	Museum	455	1	No_data	3	No_data	No_data	No_data	No_data	No_data	No_data	No_data	No_data	4	No_data	No_data	No_data	5	2	No_data	No_data	No_data	No_data
No Visited	Loreto	Museum	461	2	No_data	5	No_data	No_data	No_data	3	No_data	No_data	No_data	4	No_data	No_data	No_data	No_data	No_data	No_data	No_data	No_data	No_data	1
No Visited	Loreto	Museum	458	No_data	No_data	3	No_data	No_data	No_data	1	No_data	No_data	No_data	No_data	No_data	No_data	No_data	No_data	No_data	No_data	5	2	No_data	4
No Visited	Loreto	Museum	459	No_data	No_data	No_data	No_data	No_data	1	5	No_data	No_data	No_data	No_data	4	No_data	No_data	No_data	No_data	No_data	No_data	3	No_data	2
No Visited	Loreto	Museum	460	No_data	No_data	No_data	No_data	No_data	No_data	5	No_data	No_data	1	3	No_data	No_data	No_data	No_data	No_data	No_data	4	No_data	No_data	2
No Visited	Loreto	Museum	457	3	No_data	4	No_data	No_data	5	No_data	No_data	No_data	No_data	No_data	2	No_data	No_data	No_data	No_data	No_data	No_data	No_data	1	No_data
No Visited	Loreto	Museum	462	1	3	2	No_data	No_data	No_data	No_data	No_data	No_data	No_data	5	4	No_data	No_data	No_data	No_data	No_data	No_data	No_data	No_data	No_data
No Visited	Loreto	Museum	468	No_data	No_data	5	No_data	3	No_data	No_data	No_data	No_data	No_data	No_data	No_data	No_data	No_data	No_data	No_data	No_data	2	1	4	No_data
No Visited	Loreto	Museum	463	No_data	No_data	3	No_data	No_data	No_data	No_data	4	1	No_data	2	No_data	No_data	No_data	No_data	No_data	No_data	No_data	No_data	No_data	5
No Visited	Loreto	Museum	465	No_data	No_data	No_data	No_data	No_data	No_data	3	No_data	No_data	No_data	5	2	No_data	No_data	No_data	No_data	1	No_data	No_data	No_data	4
No Visited	Loreto	Museum	469	2	No_data	No_data	No_data	No_data	No_data	No_data	No_data	No_data	No_data	1	No_data	No_data	4	No_data	No_data	5	No_data	No_data	No_data	3
No Visited	Loreto	Museum	471	No_data	No_data	5	No_data	No_data	No_data	No_data	No_data	No_data	No_data	No_data	2	No_data	4	No_data	No_data	3	No_data	No_data	1	No_data
No Visited	Loreto	Museum	472	1	No_data	No_data	No_data	No_data	No_data	No_data	2	No_data	No_data	5	No_data	4	No_data	No_data	No_data	No_data	No_data	No_data	No_data	3
No Visited	Loreto	Museum	476	No_data	No_data	No_data	3	No_data	No_data	No_data	No_data	No_data	No_data	1	No_data	No_data	No_data	No_data	No_data	No_data	No_data	4	5	2
No Visited	Loreto	Museum	464	1	No_data	3	No_data	No_data	No_data	4	No_data	No_data	No_data	No_data	No_data	No_data	No_data	No_data	2	5	No_data	No_data	No_data	No_data
No Visited	Loreto	Museum	470	4	No_data	5	No_data	No_data	No_data	3	No_data	No_data	No_data	No_data	No_data	No_data	No_data	No_data	No_data	No_data	No_data	2	1	No_data
No Visited	Loreto	Museum	473	4	1	No_data	2	No_data	No_data	No_data	No_data	No_data	No_data	No_data	No_data	No_data	No_data	No_data	No_data	No_data	No_data	No_data	3	5
No Visited	Loreto	Museum	474	No_data	1	5	No_data	No_data	No_data	No_data	No_data	No_data	3	2	No_data	No_data	No_data	No_data	No_data	No_data	No_data	No_data	4	No_data
No Visited	Loreto	Museum	475	1	No_data	2	No_data	No_data	5	3	No_data	No_data	No_data	No_data	No_data	No_data	4	No_data	No_data	No_data	No_data	No_data	No_data	No_data
No Visited	Loreto	Museum	478	1	No_data	No_data	No_data	No_data	5	No_data	No_data	No_data	No_data	No_data	2	No_data	No_data	No_data	No_data	No_data	No_data	No_data	3	4
No Visited	Loreto	Museum	479	1	No_data	No_data	No_data	No_data	No_data	No_data	No_data	5	3	No_data	4	No_data	No_data	No_data	No_data	2	No_data	No_data	No_data	No_data
No Visited	Loreto	Museum	484	No_data	1	4	No_data	No_data	No_data	No_data	No_data	No_data	No_data	No_data	2	No_data	No_data	No_data	No_data	No_data	No_data	No_data	3	5
No Visited	Loreto	Museum	488	No_data	No_data	No_data	No_data	No_data	No_data	No_data	No_data	No_data	No_data	No_data	No_data	No_data	5	No_data	2	1	3	No_data	No_data	4
No Visited	Loreto	Museum	485	5	4	1	No_data	No_data	No_data	No_data	No_data	No_data	No_data	No_data	No_data	No_data	No_data	No_data	2	No_data	3	No_data	No_data	No_data
No Visited	Loreto	Museum	481	1	No_data	No_data	No_data	No_data	No_data	2	No_data	No_data	No_data	5	4	No_data	No_data	No_data	No_data	3	No_data	No_data	No_data	No_data
No Visited	Loreto	Museum	480	No_data	No_data	2	1	No_data	No_data	No_data	No_data	No_data	No_data	3	No_data	No_data	No_data	No_data	No_data	No_data	No_data	5	No_data	4
No Visited	Loreto	Museum	486	No_data	No_data	4	No_data	3	No_data	No_data	No_data	No_data	No_data	2	No_data	No_data	No_data	No_data	5	No_data	No_data	No_data	No_data	1
No Visited	Loreto	Museum	487	No_data	No_data	No_data	4	No_data	No_data	3	1	No_data	No_data	No_data	No_data	No_data	No_data	No_data	No_data	2	No_data	No_data	No_data	5
No Visited	Loreto	Museum	490	No_data	No_data	No_data	No_data	No_data	No_data	No_data	3	No_data	No_data	No_data	No_data	No_data	4	No_data	No_data	5	2	No_data	No_data	1
No Visited	Loreto	Museum	493	1	No_data	No_data	No_data	No_data	No_data	No_data	No_data	No_data	3	No_data	No_data	No_data	2	No_data	No_data	No_data	4	No_data	No_data	5
No Visited	Loreto	Museum	492	No_data	3	No_data	No_data	4	No_data	No_data	No_data	No_data	No_data	No_data	No_data	No_data	No_data	No_data	No_data	No_data	2	5	No_data	1
No Visited	Loreto	Museum	491	No_data	No_data	5	No_data	No_data	No_data	No_data	No_data	No_data	No_data	3	No_data	No_data	No_data	1	No_data	No_data	No_data	4	No_data	2
No Visited	Loreto	Museum	494	No_data	No_data	No_data	No_data	No_data	No_data	2	3	No_data	No_data	No_data	No_data	No_data	No_data	No_data	No_data	5	4	No_data	No_data	1
No Visited	Loreto	Museum	496	No_data	No_data	No_data	No_data	No_data	No_data	No_data	No_data	No_data	2	1	4	No_data	No_data	No_data	5	No_data	No_data	No_data	No_data	3
No Visited	Loreto	Museum	498	4	No_data	No_data	1	No_data	No_data	5	3	No_data	No_data	2	No_data	No_data	No_data	No_data	No_data	No_data	No_data	No_data	No_data	No_data
No Visited	Loreto	Museum	499	1	No_data	2	No_data	No_data	No_data	No_data	No_data	No_data	No_data	3	No_data	No_data	No_data	No_data	No_data	4	No_data	No_data	No_data	5
No Visited	Loreto	Museum	495	3	No_data	4	No_data	No_data	No_data	No_data	No_data	No_data	No_data	No_data	No_data	No_data	No_data	No_data	No_data	No_data	1	No_data	2	5
No Visited	Loreto	Museum	500	No_data	No_data	No_data	No_data	No_data	4	No_data	No_data	No_data	No_data	3	1	No_data	No_data	No_data	No_data	No_data	No_data	2	No_data	5
No Visited	Loreto	Pilpintuwasi	380	No_data	No_data	5	No_data	No_data	No_data	3	No_data	No_data	No_data	1	No_data	No_data	2	No_data	No_data	No_data	4	No_data	No_data	No_data
No Visited	Loreto	Pilpintuwasi	168	2	No_data	1	4	No_data	No_data	No_data	No_data	No_data	No_data	No_data	No_data	No_data	3	No_data	No_data	No_data	5	No_data	No_data	No_data
No Visited	Loreto	Pilpintuwasi	170	2	No_data	1	No_data	No_data	No_data	3	5	No_data	No_data	4	No_data	No_data	No_data	No_data	No_data	No_data	No_data	No_data	No_data	No_data
No Visited	Loreto	Pilpintuwasi	169	1	No_data	5	No_data	No_data	No_data	No_data	No_data	No_data	No_data	No_data	No_data	2	3	No_data	No_data	No_data	4	No_data	No_data	No_data
No Visited	Loreto	Pilpintuwasi	171	4	No_data	1	3	No_data	No_data	5	No_data	No_data	2	No_data	No_data	No_data	No_data	No_data	No_data	No_data	No_data	No_data	No_data	No_data
No Visited	Loreto	Pilpintuwasi	172	3	4	No_data	No_data	No_data	No_data	No_data	5	No_data	No_data	No_data	No_data	No_data	No_data	No_data	No_data	No_data	2	No_data	No_data	1
No Visited	Loreto	Pilpintuwasi	177	5	No_data	No_data	No_data	No_data	No_data	No_data	No_data	No_data	No_data	4	3	No_data	No_data	No_data	No_data	No_data	No_data	1	No_data	2
No Visited	Loreto	Pilpintuwasi	174	1	No_data	2	No_data	No_data	No_data	4	No_data	No_data	No_data	No_data	No_data	No_data	No_data	No_data	No_data	3	No_data	5	No_data	No_data
No Visited	Loreto	Pilpintuwasi	178	1	No_data	5	No_data	No_data	No_data	No_data	No_data	No_data	No_data	No_data	No_data	No_data	No_data	No_data	No_data	No_data	2	4	No_data	3
No Visited	Loreto	Pilpintuwasi	179	No_data	No_data	No_data	No_data	No_data	5	No_data	No_data	No_data	1	No_data	3	2	No_data	No_data	No_data	No_data	No_data	4	No_data	No_data
No Visited	Loreto	Pilpintuwasi	181	5	No_data	No_data	No_data	No_data	No_data	3	No_data	No_data	No_data	No_data	2	No_data	No_data	No_data	No_data	No_data	No_data	No_data	1	4
No Visited	Loreto	Pilpintuwasi	183	No_data	No_data	1	No_data	No_data	2	No_data	No_data	No_data	No_data	3	No_data	No_data	No_data	No_data	No_data	5	No_data	4	No_data	No_data
No Visited	Loreto	Pilpintuwasi	180	1	No_data	No_data	No_data	No_data	2	No_data	No_data	No_data	No_data	3	4	5	No_data	No_data	No_data	No_data	No_data	No_data	No_data	No_data
No Visited	Loreto	Pilpintuwasi	188	No_data	No_data	1	2	No_data	No_data	No_data	No_data	No_data	No_data	3	No_data	No_data	No_data	No_data	No_data	No_data	No_data	4	5	No_data
No Visited	Loreto	Pilpintuwasi	197	No_data	5	No_data	No_data	3	No_data	No_data	No_data	No_data	4	2	1	No_data	No_data	No_data	No_data	No_data	No_data	No_data	No_data	No_data
No Visited	Loreto	Pilpintuwasi	199	4	No_data	3	No_data	No_data	No_data	No_data	No_data	No_data	No_data	5	No_data	No_data	No_data	No_data	No_data	No_data	No_data	1	No_data	2
No Visited	Loreto	Pilpintuwasi	201	No_data	No_data	1	2	No_data	No_data	No_data	No_data	No_data	No_data	No_data	No_data	No_data	No_data	No_data	4	5	3	No_data	No_data	No_data
No Visited	Loreto	Pilpintuwasi	185	4	No_data	1	No_data	No_data	No_data	No_data	2	5	No_data	3	No_data	No_data	No_data	No_data	No_data	No_data	No_data	No_data	No_data	No_data
No Visited	Loreto	Pilpintuwasi	186	No_data	No_data	No_data	No_data	No_data	No_data	No_data	2	No_data	No_data	No_data	No_data	1	5	No_data	No_data	3	4	No_data	No_data	No_data
No Visited	Loreto	Pilpintuwasi	200	No_data	4	1	2	No_data	No_data	No_data	No_data	No_data	No_data	No_data	No_data	No_data	No_data	No_data	3	No_data	5	No_data	No_data	No_data
No Visited	Loreto	Pilpintuwasi	189	1	4	No_data	No_data	No_data	No_data	No_data	No_data	No_data	5	No_data	No_data	No_data	No_data	No_data	No_data	2	No_data	No_data	No_data	3
No Visited	Loreto	Pilpintuwasi	191	2	No_data	5	No_data	No_data	No_data	No_data	No_data	No_data	No_data	No_data	No_data	No_data	No_data	No_data	No_data	3	4	No_data	No_data	1
No Visited	Loreto	Pilpintuwasi	194	No_data	1	No_data	No_data	No_data	No_data	No_data	No_data	No_data	No_data	No_data	No_data	No_data	No_data	No_data	3	2	5	No_data	4	No_data
No Visited	Loreto	Pilpintuwasi	195	1	5	2	No_data	No_data	No_data	No_data	No_data	No_data	No_data	3	No_data	No_data	No_data	No_data	No_data	No_data	No_data	4	No_data	No_data
No Visited	Loreto	Pilpintuwasi	196	No_data	No_data	No_data	No_data	No_data	1	No_data	No_data	5	4	3	No_data	No_data	No_data	No_data	No_data	No_data	No_data	No_data	No_data	2
No Visited	Loreto	Pilpintuwasi	203	1	3	5	No_data	No_data	No_data	No_data	No_data	No_data	2	No_data	4	No_data	No_data	No_data	No_data	No_data	No_data	No_data	No_data	No_data
No Visited	Loreto	Pilpintuwasi	208	No_data	No_data	No_data	No_data	No_data	2	4	No_data	5	No_data	1	3	No_data	No_data	No_data	No_data	No_data	No_data	No_data	No_data	No_data
No Visited	Loreto	Pilpintuwasi	212	2	No_data	4	5	No_data	No_data	No_data	No_data	No_data	No_data	No_data	No_data	No_data	3	No_data	No_data	No_data	1	No_data	No_data	No_data
No Visited	Loreto	Pilpintuwasi	211	1	No_data	3	No_data	No_data	No_data	2	4	No_data	No_data	No_data	No_data	No_data	No_data	No_data	No_data	5	No_data	No_data	No_data	No_data
No Visited	Loreto	Pilpintuwasi	226	2	5	3	No_data	No_data	No_data	No_data	No_data	No_data	No_data	No_data	No_data	No_data	1	No_data	No_data	No_data	No_data	No_data	No_data	4
No Visited	Loreto	Pilpintuwasi	222	No_data	No_data	No_data	2	No_data	No_data	5	4	No_data	No_data	No_data	1	No_data	No_data	No_data	No_data	3	No_data	No_data	No_data	No_data
No Visited	Loreto	Pilpintuwasi	223	5	No_data	2	No_data	No_data	No_data	No_data	No_data	No_data	No_data	No_data	No_data	No_data	No_data	No_data	No_data	1	3	4	No_data	No_data
No Visited	Loreto	Pilpintuwasi	233	1	No_data	2	No_data	No_data	No_data	No_data	No_data	5	No_data	3	No_data	No_data	No_data	No_data	No_data	4	No_data	No_data	No_data	No_data
No Visited	Loreto	Pilpintuwasi	217	1	No_data	No_data	No_data	No_data	No_data	No_data	No_data	2	No_data	No_data	No_data	No_data	No_data	No_data	No_data	5	No_data	4	3	1
No Visited	Loreto	Pilpintuwasi	225	2	No_data	No_data	3	No_data	5	No_data	No_data	No_data	No_data	No_data	No_data	No_data	No_data	No_data	No_data	4	No_data	No_data	1	No_data
No Visited	Loreto	Pilpintuwasi	229	1	No_data	2	No_data	No_data	No_data	No_data	No_data	No_data	No_data	3	No_data	4	No_data	No_data	No_data	5	No_data	No_data	No_data	No_data
No Visited	Loreto	Pilpintuwasi	230	2	No_data	No_data	No_data	No_data	No_data	No_data	5	No_data	No_data	1	4	No_data	No_data	No_data	No_data	3	No_data	No_data	No_data	No_data
No Visited	Loreto	Pilpintuwasi	231	2	No_data	5	No_data	No_data	No_data	No_data	No_data	No_data	No_data	3	No_data	No_data	4	No_data	No_data	1	No_data	No_data	No_data	No_data
No Visited	Loreto	Pilpintuwasi	242	No_data	1	No_data	No_data	No_data	No_data	No_data	No_data	No_data	No_data	No_data	No_data	No_data	5	3	No_data	No_data	2	No_data	No_data	4
No Visited	Loreto	Pilpintuwasi	237	1	No_data	3	No_data	No_data	No_data	No_data	No_data	No_data	No_data	4	No_data	No_data	No_data	No_data	No_data	No_data	5	No_data	No_data	2
No Visited	Loreto	Pilpintuwasi	240	1	No_data	No_data	No_data	No_data	No_data	4	No_data	No_data	5	No_data	No_data	2	No_data	No_data	No_data	No_data	3	No_data	No_data	No_data
No Visited	Loreto	Pilpintuwasi	249	1	No_data	2	No_data	No_data	No_data	3	No_data	No_data	No_data	5	No_data	No_data	No_data	No_data	No_data	No_data	No_data	No_data	4	No_data
No Visited	Loreto	Pilpintuwasi	252	No_data	3	No_data	No_data	No_data	No_data	No_data	No_data	No_data	No_data	No_data	No_data	No_data	5	No_data	No_data	1	4	No_data	No_data	2
No Visited	Loreto	Pilpintuwasi	260	4	3	No_data	No_data	No_data	No_data	No_data	2	No_data	No_data	5	No_data	No_data	No_data	No_data	No_data	No_data	No_data	No_data	No_data	1
No Visited	Loreto	Pilpintuwasi	265	No_data	No_data	No_data	4	No_data	No_data	No_data	No_data	1	No_data	2	5	No_data	No_data	No_data	No_data	No_data	No_data	No_data	3	No_data
No Visited	Loreto	Pilpintuwasi	267	No_data	2	No_data	No_data	No_data	5	No_data	No_data	No_data	4	No_data	No_data	No_data	No_data	3	No_data	No_data	1	No_data	No_data	No_data
No Visited	Loreto	Pilpintuwasi	269	No_data	3	No_data	No_data	5	No_data	No_data	No_data	No_data	No_data	No_data	No_data	No_data	No_data	4	No_data	No_data	1	No_data	No_data	2
No Visited	Loreto	Pilpintuwasi	259	1	No_data	No_data	No_data	No_data	No_data	3	No_data	No_data	4	5	2	No_data	No_data	No_data	No_data	No_data	No_data	No_data	No_data	No_data
No Visited	Loreto	Pilpintuwasi	278	No_data	No_data	5	No_data	No_data	No_data	1	2	No_data	No_data	No_data	No_data	No_data	No_data	No_data	No_data	No_data	4	No_data	3	No_data
No Visited	Loreto	Pilpintuwasi	290	No_data	No_data	5	No_data	No_data	No_data	4	No_data	No_data	No_data	3	No_data	1	No_data	No_data	2	No_data	No_data	No_data	No_data	No_data
No Visited	Loreto	Pilpintuwasi	291	No_data	No_data	3	No_data	No_data	No_data	No_data	2	No_data	No_data	5	No_data	No_data	No_data	No_data	No_data	1	No_data	No_data	4	No_data
No Visited	Loreto	Pilpintuwasi	299	4	3	1	No_data	No_data	No_data	No_data	No_data	No_data	No_data	No_data	5	No_data	2	No_data	No_data	No_data	No_data	No_data	No_data	No_data
No Visited	Loreto	pilpintuwasi	301	1	3	2	No_data	No_data	No_data	No_data	No_data	No_data	No_data	4	No_data	No_data	No_data	No_data	No_data	No_data	No_data	No_data	5	No_data
No Visited	Loreto	Pilpintuwasi	302	No_data	No_data	4	No_data	No_data	No_data	No_data	No_data	5	No_data	No_data	No_data	1	No_data	No_data	3	No_data	No_data	No_data	No_data	2
No Visited	Loreto	Pilpintuwasi	309	1	No_data	No_data	No_data	No_data	3	No_data	5	No_data	2	No_data	No_data	No_data	4	No_data	No_data	No_data	No_data	No_data	No_data	No_data
No Visited	Loreto	Pilpintuwasi	316	1	No_data	5	No_data	No_data	No_data	No_data	No_data	No_data	No_data	4	No_data	No_data	No_data	No_data	No_data	No_data	No_data	2	No_data	3
No Visited	Loreto	Pilpintuwasi	332	No_data	No_data	No_data	No_data	No_data	No_data	No_data	No_data	No_data	No_data	No_data	No_data	3	5	4	No_data	No_data	No_data	2	No_data	1
No Visited	Loreto	Pilpintuwasi	331	No_data	5	2	No_data	No_data	No_data	No_data	No_data	No_data	1	No_data	No_data	4	No_data	No_data	No_data	No_data	3	No_data	No_data	No_data
No Visited	Loreto	Pilpintuwasi	329	2	No_data	No_data	No_data	3	No_data	No_data	No_data	No_data	No_data	No_data	No_data	No_data	No_data	No_data	No_data	No_data	4	5	No_data	1
No Visited	Loreto	Pilpintuwasi	339	5	No_data	3	No_data	No_data	No_data	No_data	No_data	2	1	No_data	No_data	No_data	No_data	No_data	No_data	No_data	No_data	4	No_data	No_data
No Visited	Loreto	Pilpintuwasi	340	2	No_data	No_data	3	No_data	No_data	4	No_data	5	No_data	No_data	No_data	No_data	No_data	No_data	No_data	No_data	1	No_data	No_data	No_data
No Visited	Loreto	Pilpintuwasi	336	2	No_data	3	No_data	No_data	No_data	No_data	No_data	No_data	1	No_data	4	No_data	No_data	No_data	No_data	No_data	No_data	5	No_data	No_data
No Visited	Loreto	Pilpintuwasi	337	3	2	No_data	No_data	No_data	No_data	5	No_data	4	No_data	No_data	1	No_data	No_data	No_data	No_data	No_data	No_data	No_data	No_data	No_data
No Visited	Loreto	Pilpintuwasi	342	No_data	2	No_data	No_data	5	No_data	No_data	No_data	No_data	1	4	No_data	No_data	No_data	No_data	No_data	No_data	No_data	3	No_data	No_data
No Visited	Loreto	Pilpintuwasi	343	No_data	1	No_data	No_data	2	No_data	No_data	No_data	5	No_data	No_data	No_data	No_data	4	No_data	No_data	No_data	No_data	3	No_data	No_data
No Visited	Loreto	Pilpintuwasi	349	1	No_data	3	No_data	No_data	No_data	4	2	No_data	No_data	5	No_data	No_data	No_data	No_data	No_data	No_data	No_data	No_data	No_data	No_data
No Visited	Loreto	Pilpintuwasi	352	No_data	No_data	4	No_data	No_data	No_data	3	No_data	No_data	2	1	No_data	No_data	No_data	No_data	5	No_data	No_data	No_data	No_data	No_data
No Visited	Loreto	Pilpintuwasi	359	4	No_data	3	No_data	No_data	No_data	No_data	No_data	No_data	No_data	No_data	No_data	No_data	No_data	No_data	No_data	2	5	No_data	1	No_data
No Visited	Loreto	Pilpintuwasi	351	No_data	No_data	No_data	No_data	No_data	1	No_data	No_data	No_data	No_data	No_data	No_data	No_data	5	No_data	4	No_data	No_data	No_data	2	3
No Visited	Loreto	Pilpintuwasi	356	1	No_data	No_data	No_data	No_data	No_data	No_data	No_data	4	No_data	No_data	5	No_data	No_data	No_data	No_data	No_data	3	No_data	No_data	2
No Visited	Loreto	Pilpintuwasi	358	1	No_data	5	No_data	4	No_data	2	No_data	No_data	No_data	No_data	No_data	No_data	No_data	No_data	No_data	No_data	No_data	3	No_data	No_data
No Visited	Loreto	Pilpintuwasi	357	5	No_data	No_data	No_data	3	No_data	No_data	No_data	1	No_data	No_data	No_data	No_data	No_data	No_data	No_data	4	2	No_data	No_data	No_data
No Visited	Loreto	Pilpintuwasi	363	No_data	No_data	No_data	No_data	No_data	No_data	3	No_data	No_data	No_data	No_data	No_data	No_data	5	4	No_data	2	1	No_data	No_data	No_data
No Visited	Loreto	Pilpintuwasi	368	No_data	No_data	No_data	No_data	No_data	No_data	1	No_data	No_data	No_data	4	No_data	No_data	No_data	No_data	No_data	5	No_data	No_data	3	2
No Visited	Loreto	Pilpintuwasi	382	1	No_data	No_data	No_data	No_data	No_data	No_data	No_data	No_data	2	4	No_data	No_data	5	No_data	No_data	3	No_data	No_data	No_data	No_data
No Visited	Loreto	Pilpintuwasi	381	5	No_data	No_data	No_data	4	No_data	No_data	3	No_data	1	No_data	No_data	No_data	No_data	No_data	No_data	No_data	2	No_data	No_data	No_data
No Visited	Loreto	Pilpintuwasi	385	1	No_data	No_data	No_data	No_data	No_data	5	No_data	No_data	No_data	No_data	No_data	No_data	No_data	No_data	No_data	No_data	3	No_data	2	4
No Visited	Loreto	Pilpintuwasi	386	4	No_data	No_data	No_data	No_data	No_data	No_data	No_data	No_data	2	5	No_data	3	No_data	No_data	No_data	No_data	No_data	No_data	No_data	1
No Visited	Loreto	Pilpintuwasi	390	3	2	No_data	No_data	No_data	No_data	No_data	No_data	No_data	No_data	No_data	No_data	No_data	No_data	No_data	No_data	4	1	No_data	5	No_data
No Visited	Loreto	Pilpintuwasi	127	3	4	No_data	No_data	No_data	No_data	5	No_data	No_data	1	No_data	No_data	No_data	No_data	No_data	No_data	No_data	No_data	No_data	No_data	2
No Visited	Loreto	Pilpintuwasi	126	No_data	No_data	5	No_data	1	No_data	No_data	No_data	No_data	No_data	No_data	No_data	No_data	No_data	No_data	4	3	2	No_data	No_data	No_data
No Visited	Loreto	Pilpintuwasi	131	No_data	No_data	No_data	5	No_data	No_data	No_data	1	3	No_data	No_data	No_data	No_data	4	No_data	No_data	2	No_data	No_data	No_data	No_data
No Visited	Loreto	Pilpintuwasi	134	No_data	No_data	4	No_data	No_data	No_data	1	No_data	No_data	No_data	5	No_data	2	No_data	No_data	No_data	3	No_data	No_data	No_data	No_data
No Visited	Loreto	Pilpintuwasi	135	1	No_data	No_data	No_data	No_data	No_data	2	No_data	No_data	No_data	No_data	No_data	5	4	No_data	No_data	3	No_data	No_data	No_data	No_data
No Visited	Loreto	Pilpintuwasi	136	5	No_data	2	No_data	3	No_data	4	No_data	No_data	No_data	1	No_data	No_data	No_data	No_data	No_data	No_data	No_data	No_data	No_data	No_data
No Visited	Loreto	Pilpintuwasi	144	1	2	No_data	No_data	No_data	No_data	3	No_data	No_data	No_data	No_data	No_data	No_data	No_data	No_data	No_data	5	No_data	No_data	No_data	4
No Visited	Loreto	Pilpintuwasi	140	5	No_data	2	1	No_data	No_data	No_data	No_data	No_data	4	No_data	No_data	3	No_data	No_data	No_data	No_data	No_data	No_data	No_data	No_data
No Visited	Loreto	Pilpintuwasi	147	No_data	No_data	3	No_data	No_data	No_data	No_data	No_data	4	1	No_data	2	No_data	No_data	No_data	5	No_data	No_data	No_data	No_data	No_data
No Visited	Loreto	Pilpintuwasi	148	1	4	No_data	2	No_data	No_data	5	No_data	No_data	No_data	No_data	No_data	No_data	No_data	No_data	No_data	3	No_data	No_data	No_data	No_data
No Visited	Loreto	Pilpintuwasi	149	1	2	4	No_data	No_data	No_data	No_data	5	No_data	No_data	No_data	No_data	No_data	No_data	No_data	No_data	No_data	3	No_data	No_data	No_data
No Visited	Loreto	Pilpintuwasi	151	No_data	5	4	No_data	No_data	No_data	3	No_data	1	No_data	No_data	No_data	2	No_data	No_data	No_data	No_data	No_data	No_data	No_data	No_data
No Visited	Loreto	Pilpintuwasi	153	5	No_data	1	No_data	No_data	3	No_data	No_data	No_data	No_data	No_data	No_data	No_data	4	No_data	No_data	No_data	2	No_data	No_data	No_data
No Visited	Loreto	Pilpintuwasi	154	1	No_data	5	No_data	No_data	No_data	3	No_data	No_data	No_data	No_data	No_data	No_data	2	4	No_data	No_data	No_data	No_data	No_data	No_data
No Visited	Loreto	Pilpintuwasi	155	2	No_data	No_data	4	No_data	No_data	No_data	No_data	No_data	No_data	No_data	No_data	No_data	3	No_data	5	No_data	No_data	No_data	No_data	1
No Visited	Loreto	Pilpintuwasi	157	No_data	No_data	No_data	No_data	No_data	No_data	No_data	No_data	5	No_data	4	1	No_data	No_data	No_data	No_data	No_data	3	No_data	2	No_data
No Visited	Loreto	Pilpintuwasi	152	No_data	No_data	No_data	No_data	No_data	No_data	1	4	No_data	No_data	No_data	No_data	No_data	5	No_data	3	2	No_data	No_data	No_data	No_data
No Visited	Loreto	Pilpintuwasi	159	No_data	No_data	2	1	No_data	No_data	No_data	No_data	No_data	No_data	4	No_data	No_data	No_data	No_data	5	No_data	No_data	No_data	3	No_data
No Visited	Loreto	Pilpintuwasi	158	2	3	No_data	5	4	No_data	No_data	No_data	No_data	No_data	No_data	1	No_data	No_data	No_data	No_data	No_data	No_data	No_data	No_data	No_data
No Visited	Loreto	Pilpintuwasi	160	No_data	No_data	2	No_data	No_data	3	No_data	No_data	No_data	No_data	No_data	5	No_data	No_data	No_data	No_data	No_data	4	No_data	No_data	1
No Visited	Loreto	Pilpintuwasi	162	No_data	2	3	No_data	4	No_data	No_data	No_data	No_data	No_data	No_data	No_data	No_data	1	No_data	No_data	5	No_data	No_data	No_data	No_data
No Visited	Loreto	Pilpintuwasi	164	No_data	No_data	No_data	No_data	No_data	No_data	2	No_data	No_data	No_data	3	No_data	No_data	5	No_data	4	No_data	No_data	No_data	No_data	1
No Visited	Madre de Dios	Rainforest	61	1	3	No_data	No_data	No_data	No_data	No_data	No_data	No_data	No_data	No_data	No_data	No_data	No_data	No_data	No_data	2	5	No_data	No_data	4
No Visited	Madre de Dios	Rainforest	68	1	No_data	No_data	No_data	No_data	No_data	No_data	No_data	No_data	No_data	3	2	No_data	No_data	No_data	No_data	No_data	4	No_data	No_data	5
No Visited	Madre de Dios	Rainforest	62	No_data	No_data	No_data	1	No_data	2	No_data	No_data	No_data	No_data	3	No_data	No_data	No_data	No_data	No_data	No_data	5	4	No_data	No_data
No Visited	Madre de Dios	Rainforest	63	4	5	2	No_data	No_data	No_data	No_data	No_data	No_data	1	No_data	3	No_data	No_data	No_data	No_data	No_data	No_data	No_data	No_data	No_data
No Visited	Madre de Dios	Rainforest	65	4	5	2	No_data	No_data	No_data	No_data	No_data	No_data	1	No_data	3	No_data	No_data	No_data	No_data	No_data	No_data	No_data	No_data	No_data
No Visited	Madre de Dios	Rainforest	67	1	No_data	No_data	No_data	No_data	No_data	No_data	No_data	No_data	No_data	5	No_data	No_data	No_data	No_data	No_data	No_data	2	4	No_data	3
No Visited	Madre de Dios	Rainforest	64	3	No_data	No_data	No_data	No_data	No_data	No_data	No_data	4	No_data	1	No_data	No_data	No_data	No_data	No_data	5	No_data	No_data	2	No_data
No Visited	Madre de Dios	Rainforest	66	1	No_data	No_data	No_data	No_data	4	No_data	No_data	No_data	No_data	No_data	2	No_data	No_data	No_data	No_data	5	No_data	No_data	No_data	3
No Visited	Madre de Dios	Rainforest	69	1	No_data	2	No_data	No_data	No_data	No_data	No_data	No_data	No_data	No_data	No_data	No_data	No_data	No_data	No_data	3	4	No_data	No_data	5
No Visited	Madre de Dios	Rainforest	74	2	No_data	1	No_data	No_data	No_data	No_data	No_data	No_data	No_data	5	4	No_data	No_data	No_data	No_data	No_data	3	No_data	No_data	No_data
No Visited	Madre de Dios	Rainforest	75	No_data	No_data	No_data	No_data	No_data	No_data	No_data	No_data	5	No_data	1	No_data	2	No_data	No_data	No_data	No_data	4	No_data	3	No_data
No Visited	Madre de Dios	Rainforest	76	4	No_data	3	No_data	No_data	1	No_data	No_data	No_data	No_data	2	No_data	No_data	No_data	No_data	5	No_data	No_data	No_data	No_data	No_data
No Visited	Madre de Dios	Rainforest	73	No_data	5	1	No_data	No_data	No_data	3	No_data	No_data	No_data	No_data	No_data	No_data	No_data	No_data	2	No_data	No_data	No_data	No_data	4
No Visited	Madre de Dios	Rainforest	71	3	No_data	No_data	No_data	No_data	No_data	2	4	No_data	No_data	No_data	1	No_data	No_data	No_data	No_data	No_data	No_data	No_data	No_data	5
No Visited	Madre de Dios	Rainforest	72	3	No_data	No_data	1	No_data	No_data	No_data	No_data	No_data	No_data	No_data	4	No_data	No_data	No_data	No_data	5	No_data	No_data	2	No_data
No Visited	Madre de Dios	Rainforest	70	5	No_data	No_data	No_data	No_data	No_data	4	No_data	No_data	No_data	No_data	1	No_data	3	2	No_data	No_data	No_data	No_data	No_data	No_data
No Visited	Madre de Dios	Rainforest	77	1	No_data	3	No_data	No_data	No_data	No_data	No_data	No_data	No_data	4	No_data	No_data	No_data	No_data	No_data	2	5	No_data	No_data	No_data
No Visited	Madre de Dios	Rainforest	78	4	5	No_data	No_data	No_data	No_data	No_data	No_data	No_data	No_data	2	1	3	No_data	No_data	No_data	No_data	No_data	No_data	No_data	No_data
No Visited	Madre de Dios	Rainforest	79	No_data	No_data	No_data	No_data	No_data	No_data	2	No_data	No_data	No_data	No_data	5	No_data	No_data	No_data	No_data	1	3	No_data	No_data	4
No Visited	Madre de Dios	Rainforest	80	No_data	4	No_data	No_data	No_data	No_data	No_data	No_data	No_data	No_data	No_data	No_data	No_data	No_data	No_data	5	1	No_data	3	2	No_data
No Visited	Madre de Dios	Rainforest	83	1	No_data	No_data	No_data	No_data	No_data	No_data	4	5	2	3	No_data	No_data	No_data	No_data	No_data	No_data	No_data	No_data	No_data	No_data
No Visited	Madre de Dios	Rainforest	84	1	No_data	No_data	No_data	No_data	No_data	No_data	3	2	5	No_data	4	No_data	No_data	No_data	No_data	No_data	No_data	No_data	No_data	No_data
No Visited	Madre de Dios	Rainforest	85	3	No_data	No_data	5	No_data	No_data	No_data	2	No_data	No_data	No_data	No_data	No_data	No_data	No_data	4	No_data	No_data	1	No_data	No_data
No Visited	Madre de Dios	Rainforest	81	4	No_data	No_data	No_data	No_data	No_data	No_data	No_data	No_data	No_data	2	No_data	No_data	No_data	No_data	5	1	No_data	No_data	3	No_data
No Visited	Madre de Dios	Rainforest	82	No_data	No_data	No_data	No_data	No_data	No_data	No_data	No_data	3	No_data	No_data	No_data	No_data	No_data	No_data	2	No_data	5	1	4	No_data
No Visited	Madre de Dios	Rainforest	92	4	3	No_data	No_data	No_data	No_data	No_data	No_data	No_data	5	No_data	No_data	No_data	No_data	No_data	No_data	No_data	No_data	2	No_data	1
No Visited	Madre de Dios	Rainforest	95	No_data	No_data	No_data	No_data	No_data	3	No_data	5	No_data	No_data	1	No_data	2	No_data	No_data	No_data	No_data	No_data	4	No_data	No_data
No Visited	Madre de Dios	Rainforest	87	1	No_data	No_data	No_data	No_data	No_data	5	No_data	No_data	No_data	No_data	No_data	No_data	No_data	No_data	No_data	2	No_data	No_data	4	3
No Visited	Madre de Dios	Rainforest	91	1	No_data	5	No_data	No_data	No_data	No_data	No_data	No_data	3	2	No_data	No_data	No_data	No_data	No_data	4	No_data	No_data	No_data	No_data
No Visited	Madre de Dios	Rainforest	88	No_data	3	2	No_data	No_data	No_data	No_data	No_data	No_data	No_data	5	No_data	No_data	No_data	No_data	No_data	1	No_data	No_data	No_data	4
No Visited	Madre de Dios	Rainforest	90	2	No_data	No_data	No_data	1	No_data	No_data	4	No_data	No_data	No_data	No_data	No_data	No_data	No_data	No_data	No_data	3	No_data	No_data	5
No Visited	Madre de Dios	Rainforest	94	5	No_data	No_data	No_data	No_data	4	2	No_data	No_data	No_data	No_data	No_data	No_data	No_data	No_data	No_data	No_data	3	No_data	No_data	1
No Visited	Madre de Dios	Rainforest	99	1	No_data	No_data	No_data	No_data	No_data	No_data	No_data	3	4	No_data	2	5	No_data	No_data	No_data	No_data	No_data	No_data	No_data	No_data
No Visited	Madre de Dios	Rainforest	98	No_data	4	No_data	2	No_data	No_data	No_data	No_data	No_data	No_data	No_data	No_data	No_data	3	No_data	No_data	No_data	1	No_data	5	No_data
No Visited	Madre de Dios	Rainforest	100	3	No_data	1	No_data	No_data	4	No_data	No_data	No_data	5	No_data	2	No_data	No_data	No_data	No_data	No_data	No_data	No_data	No_data	No_data
No Visited	Madre de Dios	Rainforest	101	3	No_data	No_data	No_data	No_data	No_data	No_data	No_data	No_data	No_data	4	No_data	No_data	5	No_data	No_data	No_data	2	No_data	No_data	1
No Visited	Madre de Dios	Rainforest	102	2	No_data	No_data	No_data	No_data	No_data	5	No_data	No_data	No_data	No_data	No_data	No_data	4	No_data	No_data	No_data	3	No_data	No_data	1
No Visited	Madre de Dios	Rainforest	103	1	No_data	No_data	No_data	No_data	2	No_data	No_data	3	No_data	4	No_data	No_data	No_data	No_data	No_data	5	No_data	No_data	No_data	No_data
No Visited	Madre de Dios	Rainforest	106	1	No_data	No_data	No_data	No_data	No_data	No_data	No_data	No_data	No_data	5	4	No_data	2	No_data	No_data	No_data	3	No_data	No_data	No_data
No Visited	Madre de Dios	Rainforest	107	1	2	No_data	No_data	No_data	No_data	No_data	4	No_data	No_data	3	No_data	No_data	5	No_data	No_data	No_data	No_data	No_data	No_data	No_data
No Visited	Madre de Dios	Rainforest	104	2	No_data	No_data	No_data	No_data	No_data	No_data	No_data	No_data	No_data	4	5	No_data	No_data	No_data	No_data	1	No_data	No_data	3	No_data
No Visited	Madre de Dios	Rainforest	105	4	No_data	No_data	No_data	No_data	No_data	2	No_data	No_data	No_data	1	No_data	No_data	No_data	No_data	No_data	3	5	No_data	No_data	No_data
No Visited	Madre de Dios	Rainforest	112	2	No_data	No_data	No_data	4	No_data	No_data	No_data	No_data	No_data	1	No_data	5	3	No_data	No_data	No_data	No_data	No_data	No_data	No_data
No Visited	Madre de Dios	Rainforest	113	No_data	2	5	No_data	No_data	4	No_data	No_data	No_data	No_data	No_data	No_data	No_data	No_data	No_data	No_data	1	No_data	No_data	3	No_data
No Visited	Madre de Dios	Rainforest	114	2	No_data	No_data	4	3	No_data	No_data	No_data	No_data	No_data	No_data	No_data	No_data	5	No_data	No_data	No_data	1	No_data	No_data	No_data
No Visited	Madre de Dios	Rainforest	115	5	No_data	No_data	No_data	No_data	No_data	No_data	No_data	No_data	No_data	3	No_data	1	No_data	No_data	4	No_data	No_data	2	No_data	No_data
No Visited	Madre de Dios	Rainforest	116	No_data	4	1	2	No_data	No_data	No_data	No_data	No_data	No_data	5	No_data	No_data	No_data	No_data	No_data	3	No_data	No_data	No_data	No_data
No Visited	Madre de Dios	Rainforest	108	1	No_data	No_data	No_data	No_data	No_data	No_data	No_data	No_data	No_data	4	No_data	No_data	No_data	No_data	No_data	No_data	No_data	2	3	5
No Visited	Madre de Dios	Rainforest	109	1	No_data	No_data	No_data	No_data	No_data	No_data	No_data	No_data	No_data	4	No_data	No_data	5	No_data	3	No_data	2	No_data	No_data	No_data
No Visited	Madre de Dios	Rainforest	110	2	No_data	5	1	No_data	No_data	No_data	No_data	No_data	No_data	No_data	No_data	No_data	No_data	No_data	No_data	4	No_data	No_data	3	No_data
No Visited	Madre de Dios	Rainforest	111	2	No_data	1	No_data	No_data	No_data	No_data	No_data	No_data	No_data	No_data	5	No_data	No_data	No_data	No_data	No_data	4	No_data	No_data	3
No Visited	Madre de Dios	Rainforest	118	No_data	4	No_data	No_data	5	No_data	No_data	3	No_data	No_data	2	No_data	No_data	No_data	No_data	1	No_data	No_data	No_data	No_data	No_data
No Visited	Madre de Dios	Rainforest	119	1	No_data	5	No_data	No_data	No_data	2	No_data	No_data	No_data	4	No_data	No_data	No_data	No_data	No_data	No_data	3	No_data	No_data	No_data
No Visited	Madre de Dios	Rainforest	120	2	No_data	1	No_data	No_data	5	No_data	3	No_data	No_data	4	No_data	No_data	No_data	No_data	No_data	No_data	No_data	No_data	No_data	No_data
No Visited	Madre de Dios	Rainforest	121	2	3	No_data	No_data	No_data	No_data	No_data	No_data	No_data	No_data	1	No_data	No_data	No_data	No_data	No_data	No_data	4	No_data	No_data	5
No Visited	Madre de Dios	Rainforest	122	2	3	No_data	No_data	No_data	No_data	No_data	No_data	No_data	No_data	1	No_data	No_data	No_data	No_data	No_data	No_data	4	No_data	No_data	5
No Visited	Madre de Dios	Rainforest	123	3	1	2	No_data	No_data	No_data	No_data	No_data	No_data	No_data	No_data	No_data	No_data	No_data	No_data	No_data	No_data	5	No_data	No_data	4
Visited	Madre de Dios	Rainforest	4	1	4	No_data	No_data	No_data	2	No_data	No_data	No_data	No_data	No_data	No_data	No_data	No_data	No_data	No_data	No_data	5	No_data	3	No_data
Visited	Madre de Dios	Rainforest	17	1	2	No_data	No_data	No_data	No_data	No_data	No_data	3	No_data	5	No_data	No_data	4	No_data	No_data	No_data	No_data	No_data	No_data	No_data
Visited	Madre de Dios	Rainforest	5	1	5	No_data	No_data	No_data	No_data	No_data	No_data	No_data	No_data	No_data	No_data	No_data	3	No_data	No_data	No_data	2	4	No_data	No_data
Visited	Madre de Dios	Rainforest	16	No_data	No_data	No_data	5	No_data	No_data	No_data	No_data	4	No_data	No_data	No_data	No_data	No_data	No_data	No_data	2	3	No_data	No_data	No_data
Visited	Madre de Dios	Rainforest	27	2	No_data	5	No_data	No_data	No_data	4	No_data	No_data	No_data	No_data	No_data	No_data	No_data	No_data	No_data	3	1	No_data	No_data	No_data
Visited	Madre de Dios	Rainforest	26	1	4	2	No_data	No_data	No_data	No_data	No_data	No_data	No_data	No_data	No_data	No_data	5	No_data	No_data	3	No_data	No_data	No_data	No_data
Visited	Madre de Dios	Rainforest	34	4	No_data	No_data	5	No_data	No_data	No_data	No_data	1	No_data	No_data	No_data	No_data	No_data	No_data	3	No_data	No_data	No_data	No_data	2
Visited	Madre de Dios	Rainforest	12	1	No_data	No_data	No_data	No_data	5	No_data	No_data	No_data	No_data	3	No_data	No_data	No_data	No_data	No_data	2	No_data	No_data	4	No_data
Visited	Madre de Dios	Rainforest	30	2	No_data	No_data	No_data	3	No_data	No_data	No_data	No_data	4	No_data	No_data	No_data	No_data	No_data	No_data	No_data	5	No_data	No_data	1
Visited	Madre de Dios	Rainforest	89	No_data	No_data	No_data	No_data	5	No_data	No_data	No_data	No_data	No_data	2	4	No_data	No_data	3	No_data	No_data	No_data	1	No_data	No_data
Visited	Madre de Dios	Rainforest	145	1	3	2	No_data	No_data	No_data	No_data	No_data	No_data	No_data	No_data	No_data	No_data	No_data	No_data	No_data	No_data	4	No_data	No_data	5
Visited	Madre de Dios	Rainforest	166	5	4	No_data	1	No_data	No_data	No_data	No_data	No_data	No_data	No_data	3	No_data	No_data	No_data	No_data	No_data	No_data	No_data	2	No_data
Visited	Madre de Dios	Rainforest	39	No_data	5	No_data	No_data	No_data	3	No_data	No_data	4	No_data	No_data	No_data	No_data	1	No_data	No_data	No_data	No_data	No_data	2	No_data
Visited	Madre de Dios	Rainforest	14	No_data	No_data	5	No_data	4	2	No_data	No_data	No_data	No_data	3	No_data	No_data	No_data	No_data	No_data	No_data	No_data	No_data	1	No_data
Visited	Madre de Dios	Rainforest	204	1	4	2	No_data	No_data	No_data	No_data	No_data	No_data	No_data	No_data	No_data	No_data	No_data	No_data	No_data	5	No_data	No_data	3	No_data
Visited	Madre de Dios	Rainforest	32	1	No_data	3	No_data	No_data	No_data	No_data	No_data	No_data	No_data	No_data	No_data	No_data	No_data	No_data	No_data	No_data	5	4	2	No_data
Visited	Madre de Dios	Rainforest	40	1	2	3	No_data	No_data	No_data	No_data	No_data	No_data	4	No_data	No_data	No_data	No_data	No_data	No_data	No_data	5	No_data	No_data	No_data
Visited	Loreto	Loreto_Int	156	4	No_data	3	2	No_data	No_data	No_data	No_data	No_data	No_data	1	No_data	No_data	No_data	5	No_data	No_data	No_data	No_data	No_data	No_data
Visited	Loreto	Loreto_Int	146	No_data	4	2	3	No_data	No_data	No_data	5	No_data	No_data	No_data	No_data	No_data	No_data	No_data	No_data	No_data	No_data	No_data	No_data	1
Visited	Loreto	Loreto_Int	11	1	2	4	No_data	No_data	No_data	No_data	No_data	3	No_data	No_data	No_data	No_data	No_data	No_data	No_data	No_data	5	No_data	No_data	No_data
Visited	Loreto	Loreto_Int	125	No_data	No_data	No_data	No_data	No_data	No_data	No_data	No_data	No_data	1	No_data	No_data	5	No_data	No_data	No_data	No_data	4	2	No_data	3
Visited	Loreto	Loreto_Int	128	No_data	No_data	5	No_data	No_data	3	No_data	No_data	No_data	1	No_data	No_data	No_data	No_data	No_data	No_data	No_data	No_data	4	No_data	2
Visited	Loreto	Loreto_Int	129	No_data	No_data	4	1	No_data	3	No_data	No_data	No_data	No_data	2	No_data	No_data	No_data	5	No_data	No_data	No_data	No_data	No_data	No_data
Visited	Loreto	Loreto_Int	130	No_data	No_data	3	2	No_data	4	No_data	5	No_data	No_data	No_data	No_data	No_data	No_data	No_data	No_data	No_data	No_data	No_data	No_data	No_data
Visited	Loreto	Loreto_Int	132	No_data	No_data	No_data	No_data	No_data	No_data	No_data	No_data	2	No_data	4	5	1	3	No_data	No_data	No_data	No_data	No_data	No_data	No_data
Visited	Loreto	Loreto_Int	133	1	No_data	2	5	No_data	No_data	3	4	No_data	No_data	No_data	No_data	No_data	No_data	No_data	No_data	No_data	No_data	No_data	No_data	No_data
Visited	Loreto	Loreto_Int	137	3	No_data	No_data	2	No_data	No_data	No_data	No_data	No_data	5	No_data	1	No_data	No_data	No_data	No_data	No_data	No_data	No_data	No_data	4
Visited	Loreto	Loreto_Int	138	5	No_data	2	No_data	No_data	No_data	No_data	3	No_data	No_data	No_data	No_data	No_data	No_data	No_data	No_data	4	1	No_data	No_data	No_data
Visited	Loreto	Loreto_Int	141	No_data	No_data	1	No_data	No_data	2	No_data	No_data	No_data	No_data	No_data	No_data	No_data	No_data	No_data	No_data	No_data	5	No_data	4	3
Visited	Loreto	Loreto_Int	142	No_data	No_data	5	No_data	1	4	No_data	No_data	No_data	3	2	No_data	No_data	No_data	No_data	No_data	No_data	No_data	No_data	No_data	No_data
Visited	Loreto	Loreto_Int	150	No_data	3	No_data	No_data	No_data	No_data	No_data	1	No_data	No_data	No_data	5	No_data	No_data	No_data	No_data	No_data	No_data	2	4	No_data
Visited	Loreto	Loreto_Int	161	No_data	4	3	No_data	5	1	No_data	No_data	No_data	No_data	No_data	No_data	No_data	No_data	No_data	No_data	No_data	No_data	2	No_data	No_data
Visited	Loreto	Loreto_Int	163	No_data	No_data	3	No_data	No_data	No_data	No_data	No_data	No_data	2	4	No_data	No_data	No_data	No_data	No_data	5	No_data	No_data	No_data	1
Visited	Loreto	Loreto_Int	1	5	4	No_data	No_data	No_data	No_data	No_data	No_data	No_data	No_data	No_data	No_data	No_data	No_data	No_data	No_data	1	3	No_data	2	No_data
Visited	Loreto	Loreto_Int	20	1	2	No_data	No_data	No_data	No_data	No_data	No_data	No_data	No_data	No_data	No_data	No_data	No_data	No_data	No_data	4	5	No_data	No_data	3
Visited	Loreto	Loreto_Int	21	1	No_data	No_data	No_data	No_data	No_data	No_data	No_data	No_data	No_data	No_data	4	No_data	3	No_data	No_data	2	No_data	No_data	No_data	5
Visited	Loreto	Loreto_Int	18	No_data	No_data	No_data	No_data	No_data	4	No_data	No_data	No_data	No_data	No_data	No_data	No_data	5	No_data	3	No_data	No_data	No_data	2	No_data
Visited	Loreto	Loreto_Int	165	No_data	No_data	2	No_data	No_data	5	No_data	4	No_data	No_data	No_data	No_data	No_data	No_data	No_data	No_data	No_data	3	No_data	1	No_data
Visited	Loreto	CREA	210	No_data	No_data	5	No_data	No_data	No_data	No_data	No_data	2	1	No_data	No_data	No_data	No_data	No_data	No_data	No_data	4	No_data	No_data	3
Visited	Loreto	CREA	219	No_data	No_data	No_data	4	No_data	No_data	No_data	No_data	No_data	5	2	No_data	1	No_data	No_data	No_data	No_data	No_data	3	No_data	No_data
Visited	Loreto	CREA	220	1	No_data	No_data	No_data	No_data	No_data	4	No_data	No_data	5	3	No_data	No_data	No_data	No_data	No_data	2	No_data	No_data	No_data	No_data
Visited	Loreto	CREA	221	No_data	No_data	No_data	No_data	No_data	No_data	No_data	No_data	No_data	No_data	1	2	No_data	5	No_data	4	No_data	3	No_data	No_data	No_data
Visited	Loreto	CREA	224	No_data	2	No_data	No_data	5	No_data	No_data	No_data	No_data	No_data	No_data	No_data	No_data	No_data	No_data	No_data	3	1	No_data	No_data	4
Visited	Loreto	CREA	238	1	No_data	4	No_data	No_data	No_data	5	No_data	No_data	No_data	No_data	No_data	No_data	3	No_data	No_data	2	No_data	No_data	No_data	No_data
Visited	Loreto	CREA	241	No_data	5	No_data	3	No_data	No_data	No_data	2	No_data	No_data	No_data	No_data	No_data	No_data	No_data	No_data	1	4	No_data	No_data	No_data
Visited	Loreto	CREA	243	No_data	No_data	5	No_data	1	No_data	No_data	No_data	No_data	No_data	No_data	No_data	No_data	4	2	3	No_data	No_data	No_data	No_data	No_data
Visited	Loreto	CREA	257	No_data	No_data	No_data	No_data	3	2	No_data	No_data	No_data	4	No_data	No_data	No_data	No_data	No_data	No_data	1	No_data	No_data	5	No_data
Visited	Loreto	CREA	261	No_data	4	No_data	No_data	No_data	1	5	No_data	No_data	No_data	No_data	3	No_data	No_data	No_data	No_data	No_data	No_data	No_data	2	No_data
Visited	Loreto	CREA	262	No_data	No_data	2	3	No_data	No_data	No_data	No_data	5	No_data	No_data	No_data	No_data	No_data	No_data	1	No_data	4	No_data	No_data	No_data
Visited	Loreto	CREA	264	No_data	No_data	1	No_data	No_data	No_data	No_data	No_data	No_data	No_data	5	2	No_data	No_data	No_data	No_data	No_data	4	3	No_data	No_data
Visited	Loreto	CREA	275	2	No_data	No_data	3	No_data	No_data	No_data	No_data	No_data	No_data	No_data	1	No_data	No_data	No_data	No_data	4	No_data	No_data	No_data	5
Visited	Loreto	CREA	294	No_data	2	3	No_data	No_data	5	1	No_data	No_data	No_data	No_data	No_data	No_data	No_data	No_data	No_data	4	No_data	No_data	No_data	No_data
Visited	Loreto	CREA	310	No_data	No_data	4	No_data	5	No_data	No_data	No_data	No_data	2	No_data	No_data	No_data	3	No_data	No_data	No_data	No_data	No_data	No_data	1
Visited	Loreto	CREA	311	No_data	No_data	1	2	No_data	No_data	No_data	No_data	No_data	No_data	No_data	3	No_data	No_data	No_data	No_data	No_data	No_data	No_data	No_data	5
Visited	Loreto	CREA	313	4	No_data	No_data	No_data	2	No_data	No_data	No_data	No_data	1	3	No_data	No_data	No_data	No_data	5	No_data	No_data	No_data	No_data	No_data
Visited	Loreto	CREA	319	1	No_data	No_data	No_data	No_data	No_data	No_data	No_data	3	No_data	No_data	2	No_data	4	No_data	No_data	No_data	No_data	No_data	No_data	5
Visited	Loreto	CREA	324	No_data	No_data	5	No_data	No_data	No_data	No_data	No_data	No_data	No_data	No_data	No_data	No_data	No_data	No_data	4	3	No_data	2	No_data	No_data
Visited	Loreto	CREA	327	No_data	No_data	2	3	4	No_data	No_data	No_data	No_data	No_data	1	No_data	No_data	No_data	No_data	No_data	No_data	No_data	No_data	No_data	5
Visited	Loreto	CREA	334	4	No_data	1	No_data	No_data	No_data	No_data	No_data	No_data	No_data	5	3	No_data	No_data	No_data	No_data	No_data	2	No_data	No_data	No_data
Visited	Loreto	CREA	344	No_data	5	No_data	No_data	4	No_data	No_data	No_data	No_data	No_data	3	No_data	No_data	No_data	No_data	No_data	No_data	No_data	2	1	No_data
Visited	Loreto	CREA	347	4	No_data	No_data	No_data	No_data	No_data	2	No_data	No_data	No_data	1	No_data	No_data	No_data	No_data	No_data	5	No_data	No_data	No_data	3
Visited	Loreto	CREA	348	No_data	No_data	No_data	No_data	No_data	4	No_data	No_data	No_data	No_data	No_data	No_data	No_data	5	No_data	1	No_data	2	No_data	No_data	3
Visited	Loreto	CREA	350	No_data	No_data	No_data	No_data	4	3	No_data	No_data	No_data	No_data	1	No_data	No_data	No_data	No_data	No_data	No_data	2	No_data	5	No_data
Visited	Loreto	CREA	362	1	No_data	No_data	No_data	No_data	No_data	No_data	No_data	No_data	No_data	No_data	No_data	No_data	2	5	No_data	No_data	3	No_data	No_data	4
Visited	Loreto	CREA	367	2	No_data	No_data	No_data	5	3	No_data	No_data	No_data	4	No_data	No_data	No_data	No_data	No_data	No_data	No_data	1	No_data	No_data	No_data
Visited	Loreto	CREA	369	1	No_data	2	No_data	No_data	No_data	No_data	No_data	No_data	No_data	No_data	5	No_data	No_data	No_data	4	No_data	No_data	No_data	No_data	3
Visited	Loreto	CREA	374	3	5	No_data	No_data	No_data	No_data	No_data	No_data	No_data	No_data	No_data	No_data	No_data	2	No_data	1	No_data	4	No_data	No_data	No_data
Visited	Loreto	CREA	375	No_data	No_data	2	No_data	No_data	No_data	No_data	No_data	No_data	No_data	No_data	No_data	No_data	4	No_data	1	No_data	3	No_data	No_data	5
Visited	Loreto	CREA	383	1	4	5	No_data	No_data	No_data	No_data	No_data	No_data	No_data	2	3	No_data	No_data	No_data	No_data	No_data	No_data	No_data	No_data	No_data
Visited	Loreto	CREA	384	No_data	No_data	2	No_data	No_data	No_data	No_data	No_data	No_data	No_data	3	4	No_data	No_data	No_data	5	No_data	No_data	No_data	No_data	1
Visited	Loreto	Museum	393	No_data	4	3	No_data	No_data	No_data	2	No_data	No_data	No_data	No_data	No_data	No_data	No_data	No_data	No_data	1	No_data	No_data	No_data	5
Visited	Loreto	Museum	394	No_data	No_data	No_data	No_data	2	No_data	No_data	No_data	No_data	5	4	No_data	No_data	No_data	No_data	1	No_data	No_data	3	No_data	No_data
Visited	Loreto	Museum	412	3	No_data	No_data	No_data	No_data	1	5	No_data	No_data	No_data	No_data	No_data	No_data	No_data	No_data	No_data	No_data	4	No_data	No_data	No_data
Visited	Loreto	Museum	415	1	No_data	5	No_data	No_data	No_data	2	No_data	No_data	3	No_data	No_data	No_data	No_data	No_data	No_data	No_data	No_data	No_data	No_data	4
Visited	Loreto	Museum	427	No_data	5	No_data	No_data	No_data	No_data	2	No_data	No_data	3	1	No_data	No_data	No_data	No_data	No_data	No_data	No_data	No_data	No_data	4
Visited	Loreto	Museum	433	1	No_data	No_data	No_data	No_data	2	No_data	No_data	3	No_data	5	No_data	No_data	No_data	No_data	No_data	No_data	4	No_data	No_data	No_data
Visited	Loreto	Museum	436	1	No_data	No_data	No_data	No_data	No_data	3	4	No_data	No_data	No_data	2	No_data	No_data	No_data	5	No_data	No_data	No_data	No_data	No_data
Visited	Loreto	Museum	442	1	No_data	5	No_data	No_data	No_data	No_data	No_data	No_data	No_data	No_data	No_data	No_data	4	No_data	3	No_data	2	No_data	No_data	No_data
Visited	Loreto	Museum	446	No_data	No_data	4	No_data	No_data	5	No_data	No_data	2	No_data	3	No_data	No_data	No_data	No_data	No_data	No_data	No_data	No_data	1	No_data
Visited	Loreto	Museum	467	No_data	No_data	2	5	No_data	3	No_data	No_data	No_data	No_data	1	4	No_data	No_data	No_data	No_data	No_data	No_data	No_data	No_data	No_data
Visited	Loreto	Museum	477	4	No_data	No_data	No_data	No_data	No_data	No_data	No_data	No_data	No_data	No_data	No_data	No_data	5	No_data	No_data	2	No_data	No_data	3	No_data
Visited	Loreto	Museum	482	2	1	No_data	No_data	No_data	No_data	No_data	No_data	No_data	No_data	No_data	No_data	No_data	4	No_data	No_data	5	3	No_data	No_data	No_data
Visited	Loreto	Museum	483	1	No_data	No_data	No_data	No_data	No_data	No_data	No_data	No_data	No_data	No_data	5	No_data	No_data	No_data	2	4	3	No_data	No_data	No_data
Visited	Loreto	Museum	489	No_data	No_data	No_data	No_data	No_data	5	No_data	No_data	2	No_data	No_data	No_data	No_data	No_data	3	No_data	No_data	1	No_data	No_data	4
Visited	Loreto	Museum	497	No_data	No_data	3	4	No_data	2	No_data	No_data	No_data	No_data	No_data	No_data	No_data	5	No_data	No_data	No_data	No_data	No_data	1	No_data
Visited	Loreto	Museum	501	No_data	No_data	No_data	No_data	No_data	No_data	No_data	No_data	No_data	1	4	No_data	No_data	No_data	No_data	No_data	2	5	No_data	No_data	3
Visited	Loreto	Pilpintuwasi	167	No_data	No_data	No_data	No_data	No_data	4	No_data	5	No_data	2	No_data	No_data	No_data	No_data	No_data	No_data	No_data	No_data	1	No_data	3
Visited	Loreto	Pilpintuwasi	173	4	3	No_data	No_data	No_data	No_data	No_data	No_data	No_data	No_data	No_data	2	No_data	No_data	No_data	No_data	No_data	5	No_data	No_data	1
Visited	Loreto	Pilpintuwasi	175	1	No_data	No_data	No_data	No_data	No_data	5	No_data	No_data	No_data	3	No_data	No_data	No_data	No_data	No_data	No_data	4	No_data	No_data	2
Visited	Loreto	Pilpintuwasi	176	1	No_data	2	3	No_data	4	No_data	No_data	No_data	5	No_data	No_data	No_data	No_data	No_data	No_data	No_data	No_data	No_data	No_data	No_data
Visited	Loreto	Pilpintuwasi	184	2	No_data	No_data	No_data	No_data	4	No_data	No_data	No_data	No_data	No_data	5	No_data	3	No_data	No_data	No_data	No_data	No_data	1	No_data
Visited	Loreto	Pilpintuwasi	187	No_data	No_data	1	No_data	No_data	No_data	No_data	No_data	No_data	No_data	No_data	No_data	No_data	4	No_data	No_data	5	No_data	3	No_data	2
Visited	Loreto	Pilpintuwasi	192	3	No_data	1	No_data	No_data	No_data	4	No_data	No_data	No_data	5	No_data	2	No_data	No_data	No_data	No_data	No_data	No_data	No_data	No_data
Visited	Loreto	Pilpintuwasi	193	1	No_data	No_data	No_data	No_data	No_data	No_data	4	No_data	No_data	No_data	3	No_data	No_data	No_data	5	No_data	2	No_data	No_data	No_data
Visited	Loreto	Pilpintuwasi	198	5	No_data	3	No_data	No_data	No_data	2	No_data	No_data	No_data	No_data	No_data	No_data	No_data	No_data	No_data	1	No_data	No_data	No_data	4
Visited	Loreto	Pilpintuwasi	215	No_data	No_data	1	No_data	No_data	4	2	No_data	No_data	No_data	No_data	No_data	No_data	No_data	No_data	No_data	No_data	3	5	No_data	No_data
Visited	Loreto	Pilpintuwasi	232	No_data	No_data	No_data	No_data	No_data	No_data	No_data	4	2	No_data	1	No_data	No_data	No_data	No_data	3	No_data	No_data	No_data	No_data	No_data
Visited	Loreto	Pilpintuwasi	250	1	No_data	No_data	No_data	No_data	No_data	No_data	4	No_data	No_data	3	No_data	No_data	5	No_data	No_data	2	No_data	No_data	No_data	No_data
Visited	Loreto	Pilpintuwasi	254	No_data	5	No_data	No_data	No_data	No_data	3	No_data	2	No_data	No_data	1	No_data	No_data	No_data	No_data	4	No_data	No_data	No_data	No_data
Visited	Loreto	Pilpintuwasi	255	No_data	No_data	3	No_data	1	No_data	No_data	No_data	No_data	No_data	4	No_data	5	No_data	No_data	No_data	2	No_data	No_data	No_data	No_data
Visited	Loreto	Pilpintuwasi	266	No_data	No_data	1	2	No_data	5	No_data	No_data	4	No_data	No_data	No_data	No_data	No_data	No_data	No_data	No_data	No_data	No_data	No_data	3
Visited	Loreto	Pilpintuwasi	271	4	No_data	No_data	No_data	No_data	No_data	No_data	No_data	3	No_data	No_data	No_data	No_data	No_data	No_data	No_data	No_data	1	5	2	No_data
Visited	Loreto	Pilpintuwasi	274	No_data	No_data	No_data	No_data	No_data	No_data	No_data	No_data	5	1	No_data	2	4	No_data	No_data	No_data	No_data	No_data	3	No_data	No_data
Visited	Loreto	Pilpintuwasi	276	No_data	5	No_data	1	No_data	No_data	No_data	No_data	No_data	No_data	No_data	No_data	No_data	No_data	No_data	3	No_data	2	4	No_data	No_data
Visited	Loreto	Pilpintuwasi	277	No_data	No_data	4	No_data	2	No_data	3	No_data	No_data	No_data	No_data	No_data	No_data	No_data	No_data	No_data	1	5	No_data	No_data	No_data
Visited	Loreto	Pilpintuwasi	292	2	No_data	5	No_data	4	No_data	No_data	No_data	No_data	1	No_data	No_data	No_data	3	No_data	No_data	No_data	No_data	No_data	No_data	No_data
Visited	Loreto	Pilpintuwasi	297	No_data	No_data	No_data	No_data	No_data	No_data	No_data	No_data	5	1	No_data	No_data	2	4	No_data	No_data	No_data	3	No_data	No_data	No_data
Visited	Loreto	Pilpintuwasi	330	2	No_data	No_data	No_data	No_data	No_data	No_data	No_data	No_data	5	4	No_data	No_data	No_data	No_data	No_data	No_data	No_data	1	No_data	3

## Sheet: A WIR
		Q_18_loca_taken	Nº Total		Constant	N	Q5Jagu			Q5Gia_ot			Q5Pink_d			Q5Grey_do			Q5Neo_ot			Q5Cock_ro			Q5Black_c			Q5white_ca			Q5Uaka			Q5Spid			Q5red_ma			Q5How_mon			Q5brow_cap			Q5Tapi			Q5Whi_pec
No Visited	Loreto	CREA	379	1	1	329		#DIV/0!			#DIV/0!		5	0.000607903			#DIV/0!			#DIV/0!			#DIV/0!			#DIV/0!			#DIV/0!			#DIV/0!			#DIV/0!		1	0.00303951			#DIV/0!			#DIV/0!			#DIV/0!
No Visited	Loreto	CREA	207	2	1	329	1	0.00303951		5	0.000607903			#DIV/0!			#DIV/0!			#DIV/0!			#DIV/0!			#DIV/0!		2	0.00151976			#DIV/0!			#DIV/0!			#DIV/0!			#DIV/0!		3	0.00101317			#DIV/0!
No Visited	Loreto	CREA	209	3	1	329	1	0.00303951			#DIV/0!			#DIV/0!		3	0.00101317			#DIV/0!			#DIV/0!			#DIV/0!			#DIV/0!			#DIV/0!			#DIV/0!		4	0.000759878			#DIV/0!		2	0.00151976			#DIV/0!
No Visited	Loreto	CREA	205	4	1	329		#DIV/0!		2	0.00151976		3	0.00101317			#DIV/0!			#DIV/0!			#DIV/0!		5	0.000607903			#DIV/0!			#DIV/0!			#DIV/0!			#DIV/0!			#DIV/0!			#DIV/0!			#DIV/0!
No Visited	Loreto	CREA	206	5	1	329		#DIV/0!			#DIV/0!		1	0.00303951		2	0.00151976			#DIV/0!			#DIV/0!			#DIV/0!		3	0.00101317			#DIV/0!			#DIV/0!			#DIV/0!			#DIV/0!			#DIV/0!			#DIV/0!
No Visited	Loreto	CREA	213	6	1	329		#DIV/0!			#DIV/0!		3	0.00101317			#DIV/0!		1	0.00303951			#DIV/0!		5	0.000607903			#DIV/0!			#DIV/0!			#DIV/0!		2	0.00151976			#DIV/0!			#DIV/0!			#DIV/0!
No Visited	Loreto	CREA	214	7	1	329		#DIV/0!		1	0.00303951			#DIV/0!			#DIV/0!			#DIV/0!			#DIV/0!			#DIV/0!			#DIV/0!			#DIV/0!		4	0.000759878			#DIV/0!		3	0.00101317			#DIV/0!			#DIV/0!
No Visited	Loreto	CREA	227	8	1	329	4	0.000759878		2	0.00151976			#DIV/0!			#DIV/0!			#DIV/0!			#DIV/0!			#DIV/0!			#DIV/0!			#DIV/0!			#DIV/0!			#DIV/0!			#DIV/0!			#DIV/0!		3	0.00101317
No Visited	Loreto	CREA	228	9	1	329	1	0.00303951			#DIV/0!		2	0.00151976			#DIV/0!			#DIV/0!			#DIV/0!		5	0.000607903			#DIV/0!			#DIV/0!			#DIV/0!			#DIV/0!		3	0.00101317			#DIV/0!			#DIV/0!
No Visited	Loreto	CREA	216	10	1	329		#DIV/0!		1	0.00303951		4	0.000759878			#DIV/0!		2	0.00151976		5	0.000607903			#DIV/0!			#DIV/0!			#DIV/0!			#DIV/0!			#DIV/0!		3	0.00101317			#DIV/0!			#DIV/0!
No Visited	Loreto	CREA	218	11	1	329		#DIV/0!		5	0.000607903		1	0.00303951		3	0.00101317			#DIV/0!			#DIV/0!			#DIV/0!			#DIV/0!			#DIV/0!			#DIV/0!			#DIV/0!		4	0.000759878			#DIV/0!			#DIV/0!
No Visited	Loreto	CREA	239	12	1	329		#DIV/0!		1	0.00303951			#DIV/0!			#DIV/0!		2	0.00151976			#DIV/0!			#DIV/0!			#DIV/0!		3	0.00101317			#DIV/0!			#DIV/0!			#DIV/0!			#DIV/0!			#DIV/0!		5
No Visited	Loreto	CREA	234	13	1	329		#DIV/0!			#DIV/0!			#DIV/0!			#DIV/0!			#DIV/0!			#DIV/0!		2	0.00151976			#DIV/0!		4	0.000759878			#DIV/0!			#DIV/0!		3	0.00101317			#DIV/0!			#DIV/0!
No Visited	Loreto	CREA	236	14	1	329		#DIV/0!			#DIV/0!			#DIV/0!		4	0.000759878			#DIV/0!			#DIV/0!			#DIV/0!			#DIV/0!			#DIV/0!			#DIV/0!		2	0.00151976			#DIV/0!			#DIV/0!		3	0.00101317
No Visited	Loreto	CREA	244	15	1	329	4	0.000759878			#DIV/0!		2	0.00151976			#DIV/0!			#DIV/0!			#DIV/0!			#DIV/0!			#DIV/0!			#DIV/0!			#DIV/0!		3	0.00101317			#DIV/0!			#DIV/0!			#DIV/0!
No Visited	Loreto	CREA	235	16	1	329		#DIV/0!			#DIV/0!			#DIV/0!			#DIV/0!			#DIV/0!			#DIV/0!			#DIV/0!			#DIV/0!		2	0.00151976			#DIV/0!			#DIV/0!		1	0.00303951			#DIV/0!			#DIV/0!
No Visited	Loreto	CREA	245	17	1	329	1	0.00303951			#DIV/0!		3	0.00101317			#DIV/0!			#DIV/0!			#DIV/0!		2	0.00151976			#DIV/0!			#DIV/0!			#DIV/0!			#DIV/0!		4	0.000759878			#DIV/0!			#DIV/0!
No Visited	Loreto	CREA	246	18	1	329		#DIV/0!		1	0.00303951			#DIV/0!			#DIV/0!			#DIV/0!			#DIV/0!			#DIV/0!		5	0.000607903			#DIV/0!			#DIV/0!			#DIV/0!			#DIV/0!			#DIV/0!			#DIV/0!
No Visited	Loreto	CREA	247	19	1	329	3	0.00101317			#DIV/0!			#DIV/0!		2	0.00151976			#DIV/0!			#DIV/0!			#DIV/0!			#DIV/0!			#DIV/0!		4	0.000759878		5	0.000607903			#DIV/0!			#DIV/0!			#DIV/0!
No Visited	Loreto	CREA	256	20	1	329	4	0.000759878			#DIV/0!			#DIV/0!			#DIV/0!			#DIV/0!			#DIV/0!			#DIV/0!			#DIV/0!			#DIV/0!		3	0.00101317		2	0.00151976			#DIV/0!		1	0.00303951			#DIV/0!
No Visited	Loreto	CREA	258	21	1	329	3	0.00101317			#DIV/0!		2	0.00151976			#DIV/0!		4	0.000759878			#DIV/0!			#DIV/0!			#DIV/0!			#DIV/0!			#DIV/0!		1	0.00303951			#DIV/0!			#DIV/0!			#DIV/0!
No Visited	Loreto	CREA	248	22	1	329		#DIV/0!			#DIV/0!			#DIV/0!		5	0.000607903			#DIV/0!			#DIV/0!			#DIV/0!			#DIV/0!			#DIV/0!			#DIV/0!		3	0.00101317		1	0.00303951			#DIV/0!			#DIV/0!
No Visited	Loreto	CREA	251	23	1	329	5	0.000607903		3	0.00101317		1	0.00303951			#DIV/0!			#DIV/0!			#DIV/0!			#DIV/0!			#DIV/0!			#DIV/0!		4	0.000759878			#DIV/0!			#DIV/0!			#DIV/0!			#DIV/0!
No Visited	Loreto	CREA	253	24	1	329	5	0.000607903			#DIV/0!			#DIV/0!			#DIV/0!			#DIV/0!			#DIV/0!		3	0.00101317			#DIV/0!			#DIV/0!			#DIV/0!			#DIV/0!			#DIV/0!			#DIV/0!			#DIV/0!
No Visited	Loreto	CREA	263	25	1	329		#DIV/0!		3	0.00101317		4	0.000759878			#DIV/0!			#DIV/0!			#DIV/0!			#DIV/0!			#DIV/0!			#DIV/0!			#DIV/0!			#DIV/0!			#DIV/0!			#DIV/0!		1	0.00303951
No Visited	Loreto	CREA	268	26	1	329	1	0.00303951			#DIV/0!			#DIV/0!		5	0.000607903			#DIV/0!			#DIV/0!			#DIV/0!			#DIV/0!			#DIV/0!		4	0.000759878		3	0.00101317			#DIV/0!			#DIV/0!			#DIV/0!
No Visited	Loreto	CREA	270	27	1	329		#DIV/0!			#DIV/0!		3	0.00101317			#DIV/0!			#DIV/0!			#DIV/0!			#DIV/0!			#DIV/0!			#DIV/0!			#DIV/0!			#DIV/0!			#DIV/0!			#DIV/0!		4	0.000759878
No Visited	Loreto	CREA	273	28	1	329	5	0.000607903			#DIV/0!		1	0.00303951			#DIV/0!			#DIV/0!			#DIV/0!			#DIV/0!			#DIV/0!			#DIV/0!			#DIV/0!			#DIV/0!			#DIV/0!			#DIV/0!			#DIV/0!
No Visited	Loreto	CREA	272	29	1	329	1	0.00303951			#DIV/0!			#DIV/0!			#DIV/0!		4	0.000759878			#DIV/0!		2	0.00151976			#DIV/0!			#DIV/0!			#DIV/0!			#DIV/0!			#DIV/0!			#DIV/0!			#DIV/0!
No Visited	Loreto	CREA	283	30	1	329		#DIV/0!			#DIV/0!		5	0.000607903			#DIV/0!			#DIV/0!		4	0.000759878			#DIV/0!			#DIV/0!			#DIV/0!			#DIV/0!			#DIV/0!			#DIV/0!			#DIV/0!			#DIV/0!
No Visited	Loreto	CREA	281	31	1	329	2	0.00151976		4	0.000759878			#DIV/0!			#DIV/0!			#DIV/0!			#DIV/0!			#DIV/0!			#DIV/0!			#DIV/0!			#DIV/0!			#DIV/0!			#DIV/0!			#DIV/0!			#DIV/0!
No Visited	Loreto	CREA	279	32	1	329	1	0.00303951			#DIV/0!			#DIV/0!			#DIV/0!		4	0.000759878			#DIV/0!			#DIV/0!			#DIV/0!			#DIV/0!			#DIV/0!			#DIV/0!			#DIV/0!			#DIV/0!			#DIV/0!
No Visited	Loreto	CREA	280	33	1	329	2	0.00151976		3	0.00101317			#DIV/0!			#DIV/0!			#DIV/0!			#DIV/0!			#DIV/0!			#DIV/0!			#DIV/0!			#DIV/0!			#DIV/0!			#DIV/0!			#DIV/0!			#DIV/0!		5
No Visited	Loreto	CREA	282	34	1	329		#DIV/0!			#DIV/0!			#DIV/0!			#DIV/0!			#DIV/0!		4	0.000759878		3	0.00101317			#DIV/0!			#DIV/0!		2	0.00151976			#DIV/0!		1	0.00303951			#DIV/0!			#DIV/0!		5
No Visited	Loreto	CREA	284	35	1	329	1	0.00303951			#DIV/0!			#DIV/0!			#DIV/0!		4	0.000759878			#DIV/0!			#DIV/0!			#DIV/0!			#DIV/0!			#DIV/0!			#DIV/0!			#DIV/0!		3	0.00101317			#DIV/0!		5
No Visited	Loreto	CREA	285	36	1	329	2	0.00151976			#DIV/0!			#DIV/0!			#DIV/0!		1	0.00303951			#DIV/0!			#DIV/0!			#DIV/0!			#DIV/0!			#DIV/0!			#DIV/0!		4	0.000759878			#DIV/0!			#DIV/0!
No Visited	Loreto	CREA	288	37	1	329	3	0.00101317			#DIV/0!		1	0.00303951			#DIV/0!			#DIV/0!			#DIV/0!			#DIV/0!			#DIV/0!			#DIV/0!			#DIV/0!		5	0.000607903			#DIV/0!			#DIV/0!		4	0.000759878
No Visited	Loreto	CREA	289	38	1	329	2	0.00151976			#DIV/0!			#DIV/0!			#DIV/0!			#DIV/0!			#DIV/0!		1	0.00303951			#DIV/0!			#DIV/0!			#DIV/0!		5	0.000607903		4	0.000759878			#DIV/0!			#DIV/0!
No Visited	Loreto	CREA	286	39	1	329	3	0.00101317			#DIV/0!		1	0.00303951		4	0.000759878		5	0.000607903			#DIV/0!			#DIV/0!			#DIV/0!			#DIV/0!			#DIV/0!			#DIV/0!			#DIV/0!			#DIV/0!			#DIV/0!
No Visited	Loreto	CREA	287	40	1	329	1	0.00303951			#DIV/0!			#DIV/0!			#DIV/0!		5	0.000607903			#DIV/0!		4	0.000759878			#DIV/0!			#DIV/0!			#DIV/0!		3	0.00101317		2	0.00151976			#DIV/0!			#DIV/0!
No Visited	Loreto	CREA	303	41	1	329	4	0.000759878			#DIV/0!			#DIV/0!			#DIV/0!			#DIV/0!		3	0.00101317			#DIV/0!			#DIV/0!			#DIV/0!			#DIV/0!		2	0.00151976		1	0.00303951			#DIV/0!			#DIV/0!
No Visited	Loreto	CREA	298	42	1	329	2	0.00151976			#DIV/0!			#DIV/0!		4	0.000759878			#DIV/0!			#DIV/0!			#DIV/0!			#DIV/0!			#DIV/0!			#DIV/0!			#DIV/0!		1	0.00303951			#DIV/0!		5	0.000607903
No Visited	Loreto	CREA	305	43	1	329	1	0.00303951			#DIV/0!		2	0.00151976			#DIV/0!			#DIV/0!		5	0.000607903			#DIV/0!			#DIV/0!		4	0.000759878			#DIV/0!			#DIV/0!			#DIV/0!			#DIV/0!		3	0.00101317
No Visited	Loreto	CREA	293	44	1	329	2	0.00151976			#DIV/0!			#DIV/0!		5	0.000607903			#DIV/0!			#DIV/0!		1	0.00303951			#DIV/0!			#DIV/0!			#DIV/0!		3	0.00101317			#DIV/0!			#DIV/0!			#DIV/0!
No Visited	Loreto	CREA	300	45	1	329	1	0.00303951			#DIV/0!		4	0.000759878			#DIV/0!			#DIV/0!			#DIV/0!		3	0.00101317			#DIV/0!			#DIV/0!			#DIV/0!		2	0.00151976			#DIV/0!			#DIV/0!			#DIV/0!
No Visited	Loreto	CREA	304	46	1	329		#DIV/0!			#DIV/0!			#DIV/0!			#DIV/0!		4	0.000759878			#DIV/0!		5	0.000607903			#DIV/0!			#DIV/0!			#DIV/0!		3	0.00101317		1	0.00303951			#DIV/0!			#DIV/0!
No Visited	Loreto	CREA	307	47	1	329	1	0.00303951			#DIV/0!			#DIV/0!			#DIV/0!			#DIV/0!		2	0.00151976			#DIV/0!			#DIV/0!			#DIV/0!			#DIV/0!		3	0.00101317			#DIV/0!			#DIV/0!			#DIV/0!
No Visited	Loreto	CREA	295	48	1	329		#DIV/0!			#DIV/0!		2	0.00151976			#DIV/0!			#DIV/0!		5	0.000607903		3	0.00101317			#DIV/0!			#DIV/0!			#DIV/0!		1	0.00303951			#DIV/0!			#DIV/0!		4	0.000759878
No Visited	Loreto	CREA	315	49	1	329		#DIV/0!		1	0.00303951			#DIV/0!			#DIV/0!			#DIV/0!			#DIV/0!			#DIV/0!		5	0.000607903			#DIV/0!		2	0.00151976		3	0.00101317			#DIV/0!			#DIV/0!		4	0.000759878
No Visited	Loreto	CREA	312	50	1	329		#DIV/0!		5	0.000607903		3	0.00101317			#DIV/0!			#DIV/0!			#DIV/0!			#DIV/0!			#DIV/0!			#DIV/0!			#DIV/0!		1	0.00303951			#DIV/0!			#DIV/0!			#DIV/0!
No Visited	Loreto	CREA	317	51	1	329		#DIV/0!			#DIV/0!			#DIV/0!			#DIV/0!		2	0.00151976			#DIV/0!		4	0.000759878			#DIV/0!			#DIV/0!			#DIV/0!			#DIV/0!			#DIV/0!			#DIV/0!			#DIV/0!
No Visited	Loreto	CREA	318	52	1	329		#DIV/0!			#DIV/0!		5	0.000607903			#DIV/0!			#DIV/0!			#DIV/0!			#DIV/0!		4	0.000759878			#DIV/0!			#DIV/0!		3	0.00101317		1	0.00303951			#DIV/0!			#DIV/0!
No Visited	Loreto	CREA	314	53	1	329		#DIV/0!		5	0.000607903		1	0.00303951			#DIV/0!			#DIV/0!		4	0.000759878			#DIV/0!			#DIV/0!			#DIV/0!			#DIV/0!			#DIV/0!		3	0.00101317			#DIV/0!			#DIV/0!
No Visited	Loreto	CREA	320	54	1	329	1	0.00303951			#DIV/0!			#DIV/0!			#DIV/0!			#DIV/0!			#DIV/0!		5	0.000607903			#DIV/0!			#DIV/0!			#DIV/0!		3	0.00101317		2	0.00151976			#DIV/0!			#DIV/0!
No Visited	Loreto	CREA	321	55	1	329		#DIV/0!			#DIV/0!		3	0.00101317			#DIV/0!		4	0.000759878		1	0.00303951			#DIV/0!			#DIV/0!			#DIV/0!			#DIV/0!		5	0.000607903			#DIV/0!			#DIV/0!			#DIV/0!
No Visited	Loreto	CREA	326	56	1	329	1	0.00303951			#DIV/0!		3	0.00101317			#DIV/0!			#DIV/0!			#DIV/0!			#DIV/0!			#DIV/0!			#DIV/0!			#DIV/0!			#DIV/0!			#DIV/0!		5	0.000607903			#DIV/0!
No Visited	Loreto	CREA	323	57	1	329	1	0.00303951			#DIV/0!		2	0.00151976		3	0.00101317			#DIV/0!			#DIV/0!			#DIV/0!			#DIV/0!			#DIV/0!		4	0.000759878		5	0.000607903			#DIV/0!			#DIV/0!			#DIV/0!
No Visited	Loreto	CREA	325	58	1	329	3	0.00101317			#DIV/0!		2	0.00151976			#DIV/0!			#DIV/0!			#DIV/0!		4	0.000759878			#DIV/0!		5	0.000607903			#DIV/0!			#DIV/0!		1	0.00303951			#DIV/0!			#DIV/0!
No Visited	Loreto	CREA	338	59	1	329		#DIV/0!			#DIV/0!		1	0.00303951			#DIV/0!			#DIV/0!			#DIV/0!			#DIV/0!		3	0.00101317			#DIV/0!			#DIV/0!		5	0.000607903			#DIV/0!			#DIV/0!			#DIV/0!
No Visited	Loreto	CREA	333	60	1	329		#DIV/0!		2	0.00151976			#DIV/0!		3	0.00101317		5	0.000607903			#DIV/0!			#DIV/0!			#DIV/0!			#DIV/0!			#DIV/0!			#DIV/0!			#DIV/0!			#DIV/0!		4	0.000759878
No Visited	Loreto	CREA	341	61	1	329		#DIV/0!		5	0.000607903		1	0.00303951			#DIV/0!			#DIV/0!			#DIV/0!		3	0.00101317			#DIV/0!			#DIV/0!			#DIV/0!			#DIV/0!			#DIV/0!			#DIV/0!			#DIV/0!
No Visited	Loreto	CREA	335	62	1	329	1	0.00303951			#DIV/0!		5	0.000607903			#DIV/0!			#DIV/0!			#DIV/0!		2	0.00151976			#DIV/0!			#DIV/0!		3	0.00101317			#DIV/0!			#DIV/0!			#DIV/0!			#DIV/0!
No Visited	Loreto	CREA	345	63	1	329		#DIV/0!			#DIV/0!		3	0.00101317			#DIV/0!			#DIV/0!			#DIV/0!		2	0.00151976			#DIV/0!			#DIV/0!			#DIV/0!			#DIV/0!		4	0.000759878			#DIV/0!			#DIV/0!
No Visited	Loreto	CREA	346	64	1	329	4	0.000759878			#DIV/0!			#DIV/0!			#DIV/0!		2	0.00151976			#DIV/0!			#DIV/0!			#DIV/0!		3	0.00101317			#DIV/0!			#DIV/0!			#DIV/0!		1	0.00303951			#DIV/0!
No Visited	Loreto	CREA	353	65	1	329		#DIV/0!			#DIV/0!		1	0.00303951		2	0.00151976			#DIV/0!			#DIV/0!			#DIV/0!			#DIV/0!			#DIV/0!		5	0.000607903			#DIV/0!		4	0.000759878			#DIV/0!			#DIV/0!
No Visited	Loreto	CREA	354	66	1	329	3	0.00101317			#DIV/0!		2	0.00151976			#DIV/0!			#DIV/0!			#DIV/0!			#DIV/0!		4	0.000759878			#DIV/0!			#DIV/0!			#DIV/0!			#DIV/0!			#DIV/0!			#DIV/0!
No Visited	Loreto	CREA	355	67	1	329	2	0.00151976			#DIV/0!			#DIV/0!			#DIV/0!		5	0.000607903			#DIV/0!			#DIV/0!			#DIV/0!			#DIV/0!		1	0.00303951			#DIV/0!		3	0.00101317			#DIV/0!			#DIV/0!
No Visited	Loreto	CREA	360	68	1	329	1	0.00303951			#DIV/0!		3	0.00101317			#DIV/0!			#DIV/0!			#DIV/0!			#DIV/0!			#DIV/0!			#DIV/0!		5	0.000607903			#DIV/0!			#DIV/0!			#DIV/0!			#DIV/0!
No Visited	Loreto	CREA	361	69	1	329		#DIV/0!			#DIV/0!			#DIV/0!			#DIV/0!			#DIV/0!			#DIV/0!			#DIV/0!			#DIV/0!			#DIV/0!			#DIV/0!			#DIV/0!		5	0.000607903			#DIV/0!		2	0.00151976
No Visited	Loreto	CREA	365	70	1	329		#DIV/0!			#DIV/0!			#DIV/0!			#DIV/0!			#DIV/0!			#DIV/0!			#DIV/0!		3	0.00101317			#DIV/0!			#DIV/0!		5	0.000607903			#DIV/0!			#DIV/0!			#DIV/0!
No Visited	Loreto	CREA	366	71	1	329	3	0.00101317			#DIV/0!			#DIV/0!			#DIV/0!			#DIV/0!			#DIV/0!		2	0.00151976		5	0.000607903			#DIV/0!			#DIV/0!			#DIV/0!			#DIV/0!			#DIV/0!			#DIV/0!
No Visited	Loreto	CREA	370	72	1	329	3	0.00101317			#DIV/0!		2	0.00151976			#DIV/0!		4	0.000759878			#DIV/0!			#DIV/0!			#DIV/0!			#DIV/0!			#DIV/0!			#DIV/0!			#DIV/0!			#DIV/0!			#DIV/0!
No Visited	Loreto	CREA	371	73	1	329		#DIV/0!			#DIV/0!		3	0.00101317			#DIV/0!			#DIV/0!			#DIV/0!			#DIV/0!			#DIV/0!			#DIV/0!			#DIV/0!		1	0.00303951			#DIV/0!			#DIV/0!			#DIV/0!
No Visited	Loreto	CREA	364	74	1	329		#DIV/0!			#DIV/0!		3	0.00101317		4	0.000759878			#DIV/0!			#DIV/0!			#DIV/0!			#DIV/0!			#DIV/0!		2	0.00151976			#DIV/0!			#DIV/0!			#DIV/0!			#DIV/0!
No Visited	Loreto	CREA	372	75	1	329	3	0.00101317		2	0.00151976			#DIV/0!			#DIV/0!			#DIV/0!			#DIV/0!			#DIV/0!			#DIV/0!			#DIV/0!			#DIV/0!			#DIV/0!			#DIV/0!			#DIV/0!			#DIV/0!		5
No Visited	Loreto	CREA	376	76	1	329		#DIV/0!			#DIV/0!		2	0.00151976		1	0.00303951			#DIV/0!			#DIV/0!		4	0.000759878			#DIV/0!			#DIV/0!			#DIV/0!			#DIV/0!			#DIV/0!			#DIV/0!			#DIV/0!
No Visited	Loreto	CREA	378	77	1	329	4	0.000759878			#DIV/0!			#DIV/0!			#DIV/0!			#DIV/0!			#DIV/0!			#DIV/0!			#DIV/0!		3	0.00101317			#DIV/0!			#DIV/0!			#DIV/0!			#DIV/0!			#DIV/0!
No Visited	Loreto	CREA	373	78	1	329		#DIV/0!			#DIV/0!			#DIV/0!			#DIV/0!		5	0.000607903			#DIV/0!			#DIV/0!			#DIV/0!			#DIV/0!			#DIV/0!			#DIV/0!			#DIV/0!			#DIV/0!			#DIV/0!
No Visited	Loreto	CREA	377	79	1	329	3	0.00101317		5	0.000607903		2	0.00151976			#DIV/0!			#DIV/0!			#DIV/0!			#DIV/0!			#DIV/0!			#DIV/0!			#DIV/0!			#DIV/0!			#DIV/0!			#DIV/0!		4	0.000759878
No Visited	Loreto	CREA	388	80	1	329		#DIV/0!			#DIV/0!			#DIV/0!			#DIV/0!		3	0.00101317			#DIV/0!		2	0.00151976			#DIV/0!			#DIV/0!			#DIV/0!			#DIV/0!			#DIV/0!			#DIV/0!			#DIV/0!
No Visited	Loreto	CREA	389	81	1	329		#DIV/0!			#DIV/0!			#DIV/0!		2	0.00151976			#DIV/0!			#DIV/0!			#DIV/0!			#DIV/0!		5	0.000607903			#DIV/0!			#DIV/0!		3	0.00101317			#DIV/0!			#DIV/0!		4
No Visited	Loreto	Museum	502	82	1	329		#DIV/0!			#DIV/0!		5	0.000607903			#DIV/0!			#DIV/0!			#DIV/0!			#DIV/0!			#DIV/0!			#DIV/0!		2	0.00151976			#DIV/0!		4	0.000759878		1	0.00303951			#DIV/0!
No Visited	Loreto	Museum	387	83	1	329	2	0.00151976			#DIV/0!			#DIV/0!		5	0.000607903			#DIV/0!		4	0.000759878			#DIV/0!			#DIV/0!			#DIV/0!			#DIV/0!		1	0.00303951			#DIV/0!			#DIV/0!			#DIV/0!
No Visited	Loreto	Museum	392	84	1	329	2	0.00151976			#DIV/0!		5	0.000607903			#DIV/0!			#DIV/0!			#DIV/0!			#DIV/0!			#DIV/0!			#DIV/0!			#DIV/0!			#DIV/0!			#DIV/0!			#DIV/0!		3	0.00101317
No Visited	Loreto	Museum	395	85	1	329		#DIV/0!			#DIV/0!		4	0.000759878			#DIV/0!			#DIV/0!			#DIV/0!		1	0.00303951			#DIV/0!		5	0.000607903			#DIV/0!			#DIV/0!			#DIV/0!			#DIV/0!			#DIV/0!
No Visited	Loreto	Museum	396	86	1	329		#DIV/0!			#DIV/0!		1	0.00303951			#DIV/0!		4	0.000759878			#DIV/0!			#DIV/0!			#DIV/0!			#DIV/0!			#DIV/0!		2	0.00151976			#DIV/0!			#DIV/0!			#DIV/0!
No Visited	Loreto	Museum	399	87	1	329	3	0.00101317			#DIV/0!		1	0.00303951			#DIV/0!			#DIV/0!			#DIV/0!			#DIV/0!			#DIV/0!			#DIV/0!			#DIV/0!		2	0.00151976		4	0.000759878			#DIV/0!			#DIV/0!
No Visited	Loreto	Museum	397	88	1	329		#DIV/0!			#DIV/0!			#DIV/0!			#DIV/0!		4	0.000759878			#DIV/0!			#DIV/0!			#DIV/0!			#DIV/0!			#DIV/0!			#DIV/0!			#DIV/0!			#DIV/0!		3	0.00101317
No Visited	Loreto	Museum	398	89	1	329	1	0.00303951			#DIV/0!			#DIV/0!		4	0.000759878			#DIV/0!			#DIV/0!			#DIV/0!		5	0.000607903			#DIV/0!			#DIV/0!			#DIV/0!			#DIV/0!			#DIV/0!			#DIV/0!
No Visited	Loreto	Museum	400	90	1	329	1	0.00303951		3	0.00101317		4	0.000759878			#DIV/0!			#DIV/0!			#DIV/0!			#DIV/0!			#DIV/0!		5	0.000607903			#DIV/0!			#DIV/0!			#DIV/0!			#DIV/0!			#DIV/0!
No Visited	Loreto	Museum	401	91	1	329	1	0.00303951			#DIV/0!		3	0.00101317			#DIV/0!			#DIV/0!			#DIV/0!		2	0.00151976			#DIV/0!			#DIV/0!			#DIV/0!			#DIV/0!			#DIV/0!			#DIV/0!			#DIV/0!
No Visited	Loreto	Museum	404	92	1	329	3	0.00101317			#DIV/0!			#DIV/0!			#DIV/0!		4	0.000759878			#DIV/0!			#DIV/0!			#DIV/0!			#DIV/0!		1	0.00303951			#DIV/0!			#DIV/0!		2	0.00151976			#DIV/0!
No Visited	Loreto	Museum	402	93	1	329	1	0.00303951			#DIV/0!		2	0.00151976			#DIV/0!			#DIV/0!			#DIV/0!			#DIV/0!		4	0.000759878		3	0.00101317			#DIV/0!			#DIV/0!			#DIV/0!		5	0.000607903			#DIV/0!
No Visited	Loreto	Museum	403	94	1	329	4	0.000759878		2	0.00151976		3	0.00101317			#DIV/0!		5	0.000607903			#DIV/0!			#DIV/0!			#DIV/0!			#DIV/0!			#DIV/0!			#DIV/0!			#DIV/0!			#DIV/0!			#DIV/0!
No Visited	Loreto	Museum	405	95	1	329	1	0.00303951			#DIV/0!			#DIV/0!			#DIV/0!			#DIV/0!			#DIV/0!			#DIV/0!			#DIV/0!			#DIV/0!			#DIV/0!		2	0.00151976		4	0.000759878			#DIV/0!			#DIV/0!
No Visited	Loreto	Museum	406	96	1	329	3	0.00101317			#DIV/0!			#DIV/0!			#DIV/0!			#DIV/0!			#DIV/0!			#DIV/0!			#DIV/0!			#DIV/0!			#DIV/0!		5	0.000607903			#DIV/0!			#DIV/0!			#DIV/0!
No Visited	Loreto	Museum	407	97	1	329		#DIV/0!			#DIV/0!		1	0.00303951			#DIV/0!			#DIV/0!			#DIV/0!			#DIV/0!			#DIV/0!			#DIV/0!			#DIV/0!		4	0.000759878		2	0.00151976		5	0.000607903			#DIV/0!
No Visited	Loreto	Museum	408	98	1	329		#DIV/0!			#DIV/0!			#DIV/0!			#DIV/0!			#DIV/0!			#DIV/0!			#DIV/0!			#DIV/0!			#DIV/0!		3	0.00101317		2	0.00151976		4	0.000759878			#DIV/0!			#DIV/0!
No Visited	Loreto	Museum	409	99	1	329		#DIV/0!			#DIV/0!		4	0.000759878			#DIV/0!		3	0.00101317			#DIV/0!		5	0.000607903			#DIV/0!			#DIV/0!			#DIV/0!			#DIV/0!			#DIV/0!			#DIV/0!			#DIV/0!
No Visited	Loreto	Museum	410	100	1	329		#DIV/0!		2	0.00151976			#DIV/0!		5	0.000607903			#DIV/0!			#DIV/0!			#DIV/0!			#DIV/0!			#DIV/0!			#DIV/0!			#DIV/0!		4	0.000759878			#DIV/0!			#DIV/0!
No Visited	Loreto	Museum	411	101	1	329		#DIV/0!			#DIV/0!			#DIV/0!			#DIV/0!			#DIV/0!			#DIV/0!		5	0.000607903			#DIV/0!			#DIV/0!			#DIV/0!			#DIV/0!			#DIV/0!			#DIV/0!		3	0.00101317		4
No Visited	Loreto	Museum	413	102	1	329		#DIV/0!			#DIV/0!			#DIV/0!			#DIV/0!		3	0.00101317			#DIV/0!			#DIV/0!			#DIV/0!			#DIV/0!			#DIV/0!			#DIV/0!			#DIV/0!			#DIV/0!			#DIV/0!
No Visited	Loreto	Museum	416	103	1	329		#DIV/0!			#DIV/0!			#DIV/0!			#DIV/0!			#DIV/0!		2	0.00151976			#DIV/0!		5	0.000607903		3	0.00101317		4	0.000759878		1	0.00303951			#DIV/0!			#DIV/0!			#DIV/0!
No Visited	Loreto	Museum	417	104	1	329		#DIV/0!			#DIV/0!		2	0.00151976			#DIV/0!			#DIV/0!		5	0.000607903			#DIV/0!		4	0.000759878			#DIV/0!		1	0.00303951			#DIV/0!		3	0.00101317			#DIV/0!			#DIV/0!
No Visited	Loreto	Museum	418	105	1	329	1	0.00303951			#DIV/0!			#DIV/0!		5	0.000607903			#DIV/0!			#DIV/0!		4	0.000759878			#DIV/0!			#DIV/0!			#DIV/0!			#DIV/0!			#DIV/0!			#DIV/0!			#DIV/0!
No Visited	Loreto	Museum	419	106	1	329		#DIV/0!		5	0.000607903			#DIV/0!			#DIV/0!			#DIV/0!			#DIV/0!			#DIV/0!			#DIV/0!			#DIV/0!		3	0.00101317			#DIV/0!			#DIV/0!			#DIV/0!			#DIV/0!
No Visited	Loreto	Museum	421	107	1	329		#DIV/0!			#DIV/0!		5	0.000607903			#DIV/0!			#DIV/0!			#DIV/0!			#DIV/0!		4	0.000759878		3	0.00101317			#DIV/0!		2	0.00151976			#DIV/0!			#DIV/0!			#DIV/0!
No Visited	Loreto	Museum	414	108	1	329		#DIV/0!			#DIV/0!		2	0.00151976		4	0.000759878			#DIV/0!			#DIV/0!			#DIV/0!			#DIV/0!			#DIV/0!		3	0.00101317			#DIV/0!			#DIV/0!			#DIV/0!			#DIV/0!
No Visited	Loreto	Museum	422	109	1	329	2	0.00151976			#DIV/0!			#DIV/0!			#DIV/0!			#DIV/0!			#DIV/0!			#DIV/0!		5	0.000607903			#DIV/0!			#DIV/0!			#DIV/0!			#DIV/0!			#DIV/0!		4	0.000759878
No Visited	Loreto	Museum	423	110	1	329	2	0.00151976			#DIV/0!		1	0.00303951			#DIV/0!		5	0.000607903			#DIV/0!			#DIV/0!			#DIV/0!			#DIV/0!			#DIV/0!		4	0.000759878			#DIV/0!		3	0.00101317			#DIV/0!
No Visited	Loreto	Museum	424	111	1	329	1	0.00303951			#DIV/0!		2	0.00151976		4	0.000759878			#DIV/0!			#DIV/0!			#DIV/0!			#DIV/0!			#DIV/0!			#DIV/0!			#DIV/0!			#DIV/0!			#DIV/0!			#DIV/0!
No Visited	Loreto	Museum	430	112	1	329		#DIV/0!			#DIV/0!			#DIV/0!			#DIV/0!			#DIV/0!			#DIV/0!		4	0.000759878			#DIV/0!		2	0.00151976			#DIV/0!		3	0.00101317			#DIV/0!			#DIV/0!			#DIV/0!
No Visited	Loreto	Museum	429	113	1	329	1	0.00303951			#DIV/0!		5	0.000607903			#DIV/0!			#DIV/0!			#DIV/0!			#DIV/0!			#DIV/0!			#DIV/0!			#DIV/0!		3	0.00101317			#DIV/0!			#DIV/0!			#DIV/0!
No Visited	Loreto	Museum	425	114	1	329	4	0.000759878		1	0.00303951		2	0.00151976			#DIV/0!			#DIV/0!			#DIV/0!		3	0.00101317			#DIV/0!			#DIV/0!			#DIV/0!			#DIV/0!			#DIV/0!			#DIV/0!			#DIV/0!
No Visited	Loreto	Museum	426	115	1	329		#DIV/0!			#DIV/0!		4	0.000759878			#DIV/0!			#DIV/0!			#DIV/0!		5	0.000607903			#DIV/0!			#DIV/0!		2	0.00151976			#DIV/0!			#DIV/0!			#DIV/0!			#DIV/0!
No Visited	Loreto	Museum	428	116	1	329		#DIV/0!			#DIV/0!		5	0.000607903			#DIV/0!			#DIV/0!			#DIV/0!			#DIV/0!		2	0.00151976		4	0.000759878			#DIV/0!			#DIV/0!		1	0.00303951			#DIV/0!			#DIV/0!
No Visited	Loreto	Museum	431	117	1	329	3	0.00101317			#DIV/0!			#DIV/0!			#DIV/0!		5	0.000607903			#DIV/0!			#DIV/0!			#DIV/0!			#DIV/0!			#DIV/0!			#DIV/0!			#DIV/0!			#DIV/0!			#DIV/0!
No Visited	Loreto	Museum	432	118	1	329	1	0.00303951		4	0.000759878		2	0.00151976		3	0.00101317			#DIV/0!			#DIV/0!			#DIV/0!			#DIV/0!			#DIV/0!			#DIV/0!			#DIV/0!			#DIV/0!			#DIV/0!			#DIV/0!
No Visited	Loreto	Museum	434	119	1	329		#DIV/0!			#DIV/0!			#DIV/0!		1	0.00303951			#DIV/0!			#DIV/0!			#DIV/0!			#DIV/0!			#DIV/0!			#DIV/0!			#DIV/0!			#DIV/0!			#DIV/0!		3	0.00101317		2
No Visited	Loreto	Museum	435	120	1	329		#DIV/0!			#DIV/0!		2	0.00151976			#DIV/0!			#DIV/0!			#DIV/0!		3	0.00101317			#DIV/0!			#DIV/0!			#DIV/0!			#DIV/0!		4	0.000759878			#DIV/0!			#DIV/0!
No Visited	Loreto	Museum	440	121	1	329		#DIV/0!			#DIV/0!			#DIV/0!			#DIV/0!			#DIV/0!			#DIV/0!		5	0.000607903			#DIV/0!			#DIV/0!			#DIV/0!		2	0.00151976		3	0.00101317			#DIV/0!			#DIV/0!
No Visited	Loreto	Museum	439	122	1	329	4	0.000759878			#DIV/0!			#DIV/0!			#DIV/0!			#DIV/0!			#DIV/0!			#DIV/0!			#DIV/0!			#DIV/0!			#DIV/0!		5	0.000607903			#DIV/0!			#DIV/0!			#DIV/0!		3
No Visited	Loreto	Museum	441	123	1	329		#DIV/0!			#DIV/0!			#DIV/0!			#DIV/0!			#DIV/0!			#DIV/0!			#DIV/0!		4	0.000759878			#DIV/0!			#DIV/0!		3	0.00101317			#DIV/0!		2	0.00151976			#DIV/0!
No Visited	Loreto	Museum	444	124	1	329	2	0.00151976			#DIV/0!			#DIV/0!			#DIV/0!			#DIV/0!			#DIV/0!			#DIV/0!			#DIV/0!			#DIV/0!			#DIV/0!			#DIV/0!		4	0.000759878			#DIV/0!			#DIV/0!
No Visited	Loreto	Museum	443	125	1	329		#DIV/0!			#DIV/0!			#DIV/0!			#DIV/0!			#DIV/0!			#DIV/0!			#DIV/0!			#DIV/0!		5	0.000607903		2	0.00151976		1	0.00303951			#DIV/0!			#DIV/0!			#DIV/0!
No Visited	Loreto	Museum	445	126	1	329	4	0.000759878			#DIV/0!		1	0.00303951			#DIV/0!			#DIV/0!			#DIV/0!			#DIV/0!			#DIV/0!			#DIV/0!			#DIV/0!			#DIV/0!			#DIV/0!			#DIV/0!		2	0.00151976		5
No Visited	Loreto	Museum	453	127	1	329	5	0.000607903			#DIV/0!		1	0.00303951		2	0.00151976			#DIV/0!			#DIV/0!			#DIV/0!		4	0.000759878			#DIV/0!			#DIV/0!		3	0.00101317			#DIV/0!			#DIV/0!			#DIV/0!
No Visited	Loreto	Museum	454	128	1	329	3	0.00101317		1	0.00303951			#DIV/0!			#DIV/0!			#DIV/0!			#DIV/0!			#DIV/0!			#DIV/0!			#DIV/0!			#DIV/0!			#DIV/0!			#DIV/0!			#DIV/0!			#DIV/0!
No Visited	Loreto	Museum	448	129	1	329		#DIV/0!			#DIV/0!			#DIV/0!			#DIV/0!			#DIV/0!			#DIV/0!			#DIV/0!			#DIV/0!			#DIV/0!			#DIV/0!			#DIV/0!			#DIV/0!			#DIV/0!		4	0.000759878		1
No Visited	Loreto	Museum	450	130	1	329	3	0.00101317		4	0.000759878			#DIV/0!			#DIV/0!			#DIV/0!			#DIV/0!		2	0.00151976			#DIV/0!			#DIV/0!			#DIV/0!			#DIV/0!			#DIV/0!			#DIV/0!			#DIV/0!
No Visited	Loreto	Museum	452	131	1	329	3	0.00101317			#DIV/0!		1	0.00303951			#DIV/0!			#DIV/0!			#DIV/0!			#DIV/0!			#DIV/0!			#DIV/0!			#DIV/0!		4	0.000759878		2	0.00151976			#DIV/0!			#DIV/0!
No Visited	Loreto	Museum	447	132	1	329		#DIV/0!			#DIV/0!			#DIV/0!			#DIV/0!			#DIV/0!			#DIV/0!			#DIV/0!		2	0.00151976		3	0.00101317			#DIV/0!			#DIV/0!			#DIV/0!			#DIV/0!			#DIV/0!
No Visited	Loreto	Museum	451	133	1	329	2	0.00151976			#DIV/0!			#DIV/0!		4	0.000759878			#DIV/0!			#DIV/0!			#DIV/0!			#DIV/0!			#DIV/0!			#DIV/0!		1	0.00303951			#DIV/0!		5	0.000607903			#DIV/0!
No Visited	Loreto	Museum	455	134	1	329	1	0.00303951			#DIV/0!		3	0.00101317			#DIV/0!			#DIV/0!			#DIV/0!			#DIV/0!			#DIV/0!			#DIV/0!			#DIV/0!			#DIV/0!		4	0.000759878			#DIV/0!			#DIV/0!
No Visited	Loreto	Museum	461	135	1	329	2	0.00151976			#DIV/0!		5	0.000607903			#DIV/0!			#DIV/0!			#DIV/0!		3	0.00101317			#DIV/0!			#DIV/0!			#DIV/0!		4	0.000759878			#DIV/0!			#DIV/0!			#DIV/0!
No Visited	Loreto	Museum	458	136	1	329		#DIV/0!			#DIV/0!		3	0.00101317			#DIV/0!			#DIV/0!			#DIV/0!		1	0.00303951			#DIV/0!			#DIV/0!			#DIV/0!			#DIV/0!			#DIV/0!			#DIV/0!			#DIV/0!
No Visited	Loreto	Museum	459	137	1	329		#DIV/0!			#DIV/0!			#DIV/0!			#DIV/0!			#DIV/0!		1	0.00303951		5	0.000607903			#DIV/0!			#DIV/0!			#DIV/0!			#DIV/0!		4	0.000759878			#DIV/0!			#DIV/0!
No Visited	Loreto	Museum	460	138	1	329		#DIV/0!			#DIV/0!			#DIV/0!			#DIV/0!			#DIV/0!			#DIV/0!		5	0.000607903			#DIV/0!			#DIV/0!		1	0.00303951		3	0.00101317			#DIV/0!			#DIV/0!			#DIV/0!
No Visited	Loreto	Museum	457	139	1	329	3	0.00101317			#DIV/0!		4	0.000759878			#DIV/0!			#DIV/0!		5	0.000607903			#DIV/0!			#DIV/0!			#DIV/0!			#DIV/0!			#DIV/0!		2	0.00151976			#DIV/0!			#DIV/0!
No Visited	Loreto	Museum	462	140	1	329	1	0.00303951		3	0.00101317		2	0.00151976			#DIV/0!			#DIV/0!			#DIV/0!			#DIV/0!			#DIV/0!			#DIV/0!			#DIV/0!		5	0.000607903		4	0.000759878			#DIV/0!			#DIV/0!
No Visited	Loreto	Museum	468	141	1	329		#DIV/0!			#DIV/0!		5	0.000607903			#DIV/0!		3	0.00101317			#DIV/0!			#DIV/0!			#DIV/0!			#DIV/0!			#DIV/0!			#DIV/0!			#DIV/0!			#DIV/0!			#DIV/0!
No Visited	Loreto	Museum	463	142	1	329		#DIV/0!			#DIV/0!		3	0.00101317			#DIV/0!			#DIV/0!			#DIV/0!			#DIV/0!		4	0.000759878		1	0.00303951			#DIV/0!		2	0.00151976			#DIV/0!			#DIV/0!			#DIV/0!
No Visited	Loreto	Museum	465	143	1	329		#DIV/0!			#DIV/0!			#DIV/0!			#DIV/0!			#DIV/0!			#DIV/0!		3	0.00101317			#DIV/0!			#DIV/0!			#DIV/0!		5	0.000607903		2	0.00151976			#DIV/0!			#DIV/0!
No Visited	Loreto	Museum	469	144	1	329	2	0.00151976			#DIV/0!			#DIV/0!			#DIV/0!			#DIV/0!			#DIV/0!			#DIV/0!			#DIV/0!			#DIV/0!			#DIV/0!		1	0.00303951			#DIV/0!			#DIV/0!		4	0.000759878
No Visited	Loreto	Museum	471	145	1	329		#DIV/0!			#DIV/0!		5	0.000607903			#DIV/0!			#DIV/0!			#DIV/0!			#DIV/0!			#DIV/0!			#DIV/0!			#DIV/0!			#DIV/0!		2	0.00151976			#DIV/0!		4	0.000759878
No Visited	Loreto	Museum	472	146	1	329	1	0.00303951			#DIV/0!			#DIV/0!			#DIV/0!			#DIV/0!			#DIV/0!			#DIV/0!		2	0.00151976			#DIV/0!			#DIV/0!		5	0.000607903			#DIV/0!		4	0.000759878			#DIV/0!
No Visited	Loreto	Museum	476	147	1	329		#DIV/0!			#DIV/0!			#DIV/0!		3	0.00101317			#DIV/0!			#DIV/0!			#DIV/0!			#DIV/0!			#DIV/0!			#DIV/0!		1	0.00303951			#DIV/0!			#DIV/0!			#DIV/0!
No Visited	Loreto	Museum	464	148	1	329	1	0.00303951			#DIV/0!		3	0.00101317			#DIV/0!			#DIV/0!			#DIV/0!		4	0.000759878			#DIV/0!			#DIV/0!			#DIV/0!			#DIV/0!			#DIV/0!			#DIV/0!			#DIV/0!
No Visited	Loreto	Museum	470	149	1	329	4	0.000759878			#DIV/0!		5	0.000607903			#DIV/0!			#DIV/0!			#DIV/0!		3	0.00101317			#DIV/0!			#DIV/0!			#DIV/0!			#DIV/0!			#DIV/0!			#DIV/0!			#DIV/0!
No Visited	Loreto	Museum	473	150	1	329	4	0.000759878		1	0.00303951			#DIV/0!		2	0.00151976			#DIV/0!			#DIV/0!			#DIV/0!			#DIV/0!			#DIV/0!			#DIV/0!			#DIV/0!			#DIV/0!			#DIV/0!			#DIV/0!
No Visited	Loreto	Museum	474	151	1	329		#DIV/0!		1	0.00303951		5	0.000607903			#DIV/0!			#DIV/0!			#DIV/0!			#DIV/0!			#DIV/0!			#DIV/0!		3	0.00101317		2	0.00151976			#DIV/0!			#DIV/0!			#DIV/0!
No Visited	Loreto	Museum	475	152	1	329	1	0.00303951			#DIV/0!		2	0.00151976			#DIV/0!			#DIV/0!		5	0.000607903		3	0.00101317			#DIV/0!			#DIV/0!			#DIV/0!			#DIV/0!			#DIV/0!			#DIV/0!		4	0.000759878
No Visited	Loreto	Museum	478	153	1	329	1	0.00303951			#DIV/0!			#DIV/0!			#DIV/0!			#DIV/0!		5	0.000607903			#DIV/0!			#DIV/0!			#DIV/0!			#DIV/0!			#DIV/0!		2	0.00151976			#DIV/0!			#DIV/0!
No Visited	Loreto	Museum	479	154	1	329	1	0.00303951			#DIV/0!			#DIV/0!			#DIV/0!			#DIV/0!			#DIV/0!			#DIV/0!			#DIV/0!		5	0.000607903		3	0.00101317			#DIV/0!		4	0.000759878			#DIV/0!			#DIV/0!
No Visited	Loreto	Museum	484	155	1	329		#DIV/0!		1	0.00303951		4	0.000759878			#DIV/0!			#DIV/0!			#DIV/0!			#DIV/0!			#DIV/0!			#DIV/0!			#DIV/0!			#DIV/0!		2	0.00151976			#DIV/0!			#DIV/0!
No Visited	Loreto	Museum	488	156	1	329		#DIV/0!			#DIV/0!			#DIV/0!			#DIV/0!			#DIV/0!			#DIV/0!			#DIV/0!			#DIV/0!			#DIV/0!			#DIV/0!			#DIV/0!			#DIV/0!			#DIV/0!		5	0.000607903
No Visited	Loreto	Museum	485	157	1	329	5	0.000607903		4	0.000759878		1	0.00303951			#DIV/0!			#DIV/0!			#DIV/0!			#DIV/0!			#DIV/0!			#DIV/0!			#DIV/0!			#DIV/0!			#DIV/0!			#DIV/0!			#DIV/0!
No Visited	Loreto	Museum	481	158	1	329	1	0.00303951			#DIV/0!			#DIV/0!			#DIV/0!			#DIV/0!			#DIV/0!		2	0.00151976			#DIV/0!			#DIV/0!			#DIV/0!		5	0.000607903		4	0.000759878			#DIV/0!			#DIV/0!
No Visited	Loreto	Museum	480	159	1	329		#DIV/0!			#DIV/0!		2	0.00151976		1	0.00303951			#DIV/0!			#DIV/0!			#DIV/0!			#DIV/0!			#DIV/0!			#DIV/0!		3	0.00101317			#DIV/0!			#DIV/0!			#DIV/0!
No Visited	Loreto	Museum	486	160	1	329		#DIV/0!			#DIV/0!		4	0.000759878			#DIV/0!		3	0.00101317			#DIV/0!			#DIV/0!			#DIV/0!			#DIV/0!			#DIV/0!		2	0.00151976			#DIV/0!			#DIV/0!			#DIV/0!
No Visited	Loreto	Museum	487	161	1	329		#DIV/0!			#DIV/0!			#DIV/0!		4	0.000759878			#DIV/0!			#DIV/0!		3	0.00101317		1	0.00303951			#DIV/0!			#DIV/0!			#DIV/0!			#DIV/0!			#DIV/0!			#DIV/0!
No Visited	Loreto	Museum	490	162	1	329		#DIV/0!			#DIV/0!			#DIV/0!			#DIV/0!			#DIV/0!			#DIV/0!			#DIV/0!		3	0.00101317			#DIV/0!			#DIV/0!			#DIV/0!			#DIV/0!			#DIV/0!		4	0.000759878
No Visited	Loreto	Museum	493	163	1	329	1	0.00303951			#DIV/0!			#DIV/0!			#DIV/0!			#DIV/0!			#DIV/0!			#DIV/0!			#DIV/0!			#DIV/0!		3	0.00101317			#DIV/0!			#DIV/0!			#DIV/0!		2	0.00151976
No Visited	Loreto	Museum	492	164	1	329		#DIV/0!		3	0.00101317			#DIV/0!			#DIV/0!		4	0.000759878			#DIV/0!			#DIV/0!			#DIV/0!			#DIV/0!			#DIV/0!			#DIV/0!			#DIV/0!			#DIV/0!			#DIV/0!
No Visited	Loreto	Museum	491	165	1	329		#DIV/0!			#DIV/0!		5	0.000607903			#DIV/0!			#DIV/0!			#DIV/0!			#DIV/0!			#DIV/0!			#DIV/0!			#DIV/0!		3	0.00101317			#DIV/0!			#DIV/0!			#DIV/0!		1
No Visited	Loreto	Museum	494	166	1	329		#DIV/0!			#DIV/0!			#DIV/0!			#DIV/0!			#DIV/0!			#DIV/0!		2	0.00151976		3	0.00101317			#DIV/0!			#DIV/0!			#DIV/0!			#DIV/0!			#DIV/0!			#DIV/0!
No Visited	Loreto	Museum	496	167	1	329		#DIV/0!			#DIV/0!			#DIV/0!			#DIV/0!			#DIV/0!			#DIV/0!			#DIV/0!			#DIV/0!			#DIV/0!		2	0.00151976		1	0.00303951		4	0.000759878			#DIV/0!			#DIV/0!
No Visited	Loreto	Museum	498	168	1	329	4	0.000759878			#DIV/0!			#DIV/0!		1	0.00303951			#DIV/0!			#DIV/0!		5	0.000607903		3	0.00101317			#DIV/0!			#DIV/0!		2	0.00151976			#DIV/0!			#DIV/0!			#DIV/0!
No Visited	Loreto	Museum	499	169	1	329	1	0.00303951			#DIV/0!		2	0.00151976			#DIV/0!			#DIV/0!			#DIV/0!			#DIV/0!			#DIV/0!			#DIV/0!			#DIV/0!		3	0.00101317			#DIV/0!			#DIV/0!			#DIV/0!
No Visited	Loreto	Museum	495	170	1	329	3	0.00101317			#DIV/0!		4	0.000759878			#DIV/0!			#DIV/0!			#DIV/0!			#DIV/0!			#DIV/0!			#DIV/0!			#DIV/0!			#DIV/0!			#DIV/0!			#DIV/0!			#DIV/0!
No Visited	Loreto	Museum	500	171	1	329		#DIV/0!			#DIV/0!			#DIV/0!			#DIV/0!			#DIV/0!		4	0.000759878			#DIV/0!			#DIV/0!			#DIV/0!			#DIV/0!		3	0.00101317		1	0.00303951			#DIV/0!			#DIV/0!
No Visited	Loreto	Pilpintuwasi	380	172	1	329		#DIV/0!			#DIV/0!		5	0.000607903			#DIV/0!			#DIV/0!			#DIV/0!		3	0.00101317			#DIV/0!			#DIV/0!			#DIV/0!		1	0.00303951			#DIV/0!			#DIV/0!		2	0.00151976
No Visited	Loreto	Pilpintuwasi	168	173	1	329	2	0.00151976			#DIV/0!		1	0.00303951		4	0.000759878			#DIV/0!			#DIV/0!			#DIV/0!			#DIV/0!			#DIV/0!			#DIV/0!			#DIV/0!			#DIV/0!			#DIV/0!		3	0.00101317
No Visited	Loreto	Pilpintuwasi	170	174	1	329	2	0.00151976			#DIV/0!		1	0.00303951			#DIV/0!			#DIV/0!			#DIV/0!		3	0.00101317		5	0.000607903			#DIV/0!			#DIV/0!		4	0.000759878			#DIV/0!			#DIV/0!			#DIV/0!
No Visited	Loreto	Pilpintuwasi	169	175	1	329	1	0.00303951			#DIV/0!		5	0.000607903			#DIV/0!			#DIV/0!			#DIV/0!			#DIV/0!			#DIV/0!			#DIV/0!			#DIV/0!			#DIV/0!			#DIV/0!		2	0.00151976		3	0.00101317
No Visited	Loreto	Pilpintuwasi	171	176	1	329	4	0.000759878			#DIV/0!		1	0.00303951		3	0.00101317			#DIV/0!			#DIV/0!		5	0.000607903			#DIV/0!			#DIV/0!		2	0.00151976			#DIV/0!			#DIV/0!			#DIV/0!			#DIV/0!
No Visited	Loreto	Pilpintuwasi	172	177	1	329	3	0.00101317		4	0.000759878			#DIV/0!			#DIV/0!			#DIV/0!			#DIV/0!			#DIV/0!		5	0.000607903			#DIV/0!			#DIV/0!			#DIV/0!			#DIV/0!			#DIV/0!			#DIV/0!
No Visited	Loreto	Pilpintuwasi	177	178	1	329	5	0.000607903			#DIV/0!			#DIV/0!			#DIV/0!			#DIV/0!			#DIV/0!			#DIV/0!			#DIV/0!			#DIV/0!			#DIV/0!		4	0.000759878		3	0.00101317			#DIV/0!			#DIV/0!
No Visited	Loreto	Pilpintuwasi	174	179	1	329	1	0.00303951			#DIV/0!		2	0.00151976			#DIV/0!			#DIV/0!			#DIV/0!		4	0.000759878			#DIV/0!			#DIV/0!			#DIV/0!			#DIV/0!			#DIV/0!			#DIV/0!			#DIV/0!
No Visited	Loreto	Pilpintuwasi	178	180	1	329	1	0.00303951			#DIV/0!		5	0.000607903			#DIV/0!			#DIV/0!			#DIV/0!			#DIV/0!			#DIV/0!			#DIV/0!			#DIV/0!			#DIV/0!			#DIV/0!			#DIV/0!			#DIV/0!
No Visited	Loreto	Pilpintuwasi	179	181	1	329		#DIV/0!			#DIV/0!			#DIV/0!			#DIV/0!			#DIV/0!		5	0.000607903			#DIV/0!			#DIV/0!			#DIV/0!		1	0.00303951			#DIV/0!		3	0.00101317		2	0.00151976			#DIV/0!
No Visited	Loreto	Pilpintuwasi	181	182	1	329	5	0.000607903			#DIV/0!			#DIV/0!			#DIV/0!			#DIV/0!			#DIV/0!		3	0.00101317			#DIV/0!			#DIV/0!			#DIV/0!			#DIV/0!		2	0.00151976			#DIV/0!			#DIV/0!
No Visited	Loreto	Pilpintuwasi	183	183	1	329		#DIV/0!			#DIV/0!		1	0.00303951			#DIV/0!			#DIV/0!		2	0.00151976			#DIV/0!			#DIV/0!			#DIV/0!			#DIV/0!		3	0.00101317			#DIV/0!			#DIV/0!			#DIV/0!
No Visited	Loreto	Pilpintuwasi	180	184	1	329	1	0.00303951			#DIV/0!			#DIV/0!			#DIV/0!			#DIV/0!		2	0.00151976			#DIV/0!			#DIV/0!			#DIV/0!			#DIV/0!		3	0.00101317		4	0.000759878		5	0.000607903			#DIV/0!
No Visited	Loreto	Pilpintuwasi	188	185	1	329		#DIV/0!			#DIV/0!		1	0.00303951		2	0.00151976			#DIV/0!			#DIV/0!			#DIV/0!			#DIV/0!			#DIV/0!			#DIV/0!		3	0.00101317			#DIV/0!			#DIV/0!			#DIV/0!
No Visited	Loreto	Pilpintuwasi	197	186	1	329		#DIV/0!		5	0.000607903			#DIV/0!			#DIV/0!		3	0.00101317			#DIV/0!			#DIV/0!			#DIV/0!			#DIV/0!		4	0.000759878		2	0.00151976		1	0.00303951			#DIV/0!			#DIV/0!
No Visited	Loreto	Pilpintuwasi	199	187	1	329	4	0.000759878			#DIV/0!		3	0.00101317			#DIV/0!			#DIV/0!			#DIV/0!			#DIV/0!			#DIV/0!			#DIV/0!			#DIV/0!		5	0.000607903			#DIV/0!			#DIV/0!			#DIV/0!
No Visited	Loreto	Pilpintuwasi	201	188	1	329		#DIV/0!			#DIV/0!		1	0.00303951		2	0.00151976			#DIV/0!			#DIV/0!			#DIV/0!			#DIV/0!			#DIV/0!			#DIV/0!			#DIV/0!			#DIV/0!			#DIV/0!			#DIV/0!
No Visited	Loreto	Pilpintuwasi	185	189	1	329	4	0.000759878			#DIV/0!		1	0.00303951			#DIV/0!			#DIV/0!			#DIV/0!			#DIV/0!		2	0.00151976		5	0.000607903			#DIV/0!		3	0.00101317			#DIV/0!			#DIV/0!			#DIV/0!
No Visited	Loreto	Pilpintuwasi	186	190	1	329		#DIV/0!			#DIV/0!			#DIV/0!			#DIV/0!			#DIV/0!			#DIV/0!			#DIV/0!		2	0.00151976			#DIV/0!			#DIV/0!			#DIV/0!			#DIV/0!		1	0.00303951		5	0.000607903
No Visited	Loreto	Pilpintuwasi	200	191	1	329		#DIV/0!		4	0.000759878		1	0.00303951		2	0.00151976			#DIV/0!			#DIV/0!			#DIV/0!			#DIV/0!			#DIV/0!			#DIV/0!			#DIV/0!			#DIV/0!			#DIV/0!			#DIV/0!
No Visited	Loreto	Pilpintuwasi	189	192	1	329	1	0.00303951		4	0.000759878			#DIV/0!			#DIV/0!			#DIV/0!			#DIV/0!			#DIV/0!			#DIV/0!			#DIV/0!		5	0.000607903			#DIV/0!			#DIV/0!			#DIV/0!			#DIV/0!
No Visited	Loreto	Pilpintuwasi	191	193	1	329	2	0.00151976			#DIV/0!		5	0.000607903			#DIV/0!			#DIV/0!			#DIV/0!			#DIV/0!			#DIV/0!			#DIV/0!			#DIV/0!			#DIV/0!			#DIV/0!			#DIV/0!			#DIV/0!
No Visited	Loreto	Pilpintuwasi	194	194	1	329		#DIV/0!		1	0.00303951			#DIV/0!			#DIV/0!			#DIV/0!			#DIV/0!			#DIV/0!			#DIV/0!			#DIV/0!			#DIV/0!			#DIV/0!			#DIV/0!			#DIV/0!			#DIV/0!
No Visited	Loreto	Pilpintuwasi	195	195	1	329	1	0.00303951		5	0.000607903		2	0.00151976			#DIV/0!			#DIV/0!			#DIV/0!			#DIV/0!			#DIV/0!			#DIV/0!			#DIV/0!		3	0.00101317			#DIV/0!			#DIV/0!			#DIV/0!
No Visited	Loreto	Pilpintuwasi	196	196	1	329		#DIV/0!			#DIV/0!			#DIV/0!			#DIV/0!			#DIV/0!		1	0.00303951			#DIV/0!			#DIV/0!		5	0.000607903		4	0.000759878		3	0.00101317			#DIV/0!			#DIV/0!			#DIV/0!
No Visited	Loreto	Pilpintuwasi	203	197	1	329	1	0.00303951		3	0.00101317		5	0.000607903			#DIV/0!			#DIV/0!			#DIV/0!			#DIV/0!			#DIV/0!			#DIV/0!		2	0.00151976			#DIV/0!		4	0.000759878			#DIV/0!			#DIV/0!
No Visited	Loreto	Pilpintuwasi	208	198	1	329		#DIV/0!			#DIV/0!			#DIV/0!			#DIV/0!			#DIV/0!		2	0.00151976		4	0.000759878			#DIV/0!		5	0.000607903			#DIV/0!		1	0.00303951		3	0.00101317			#DIV/0!			#DIV/0!
No Visited	Loreto	Pilpintuwasi	212	199	1	329	2	0.00151976			#DIV/0!		4	0.000759878		5	0.000607903			#DIV/0!			#DIV/0!			#DIV/0!			#DIV/0!			#DIV/0!			#DIV/0!			#DIV/0!			#DIV/0!			#DIV/0!		3	0.00101317
No Visited	Loreto	Pilpintuwasi	211	200	1	329	1	0.00303951			#DIV/0!		3	0.00101317			#DIV/0!			#DIV/0!			#DIV/0!		2	0.00151976		4	0.000759878			#DIV/0!			#DIV/0!			#DIV/0!			#DIV/0!			#DIV/0!			#DIV/0!
No Visited	Loreto	Pilpintuwasi	226	201	1	329	2	0.00151976		5	0.000607903		3	0.00101317			#DIV/0!			#DIV/0!			#DIV/0!			#DIV/0!			#DIV/0!			#DIV/0!			#DIV/0!			#DIV/0!			#DIV/0!			#DIV/0!		1	0.00303951
No Visited	Loreto	Pilpintuwasi	222	202	1	329		#DIV/0!			#DIV/0!			#DIV/0!		2	0.00151976			#DIV/0!			#DIV/0!		5	0.000607903		4	0.000759878			#DIV/0!			#DIV/0!			#DIV/0!		1	0.00303951			#DIV/0!			#DIV/0!
No Visited	Loreto	Pilpintuwasi	223	203	1	329	5	0.000607903			#DIV/0!		2	0.00151976			#DIV/0!			#DIV/0!			#DIV/0!			#DIV/0!			#DIV/0!			#DIV/0!			#DIV/0!			#DIV/0!			#DIV/0!			#DIV/0!			#DIV/0!
No Visited	Loreto	Pilpintuwasi	233	204	1	329	1	0.00303951			#DIV/0!		2	0.00151976			#DIV/0!			#DIV/0!			#DIV/0!			#DIV/0!			#DIV/0!		5	0.000607903			#DIV/0!		3	0.00101317			#DIV/0!			#DIV/0!			#DIV/0!
No Visited	Loreto	Pilpintuwasi	217	205	1	329	1	0.00303951			#DIV/0!			#DIV/0!			#DIV/0!			#DIV/0!			#DIV/0!			#DIV/0!			#DIV/0!		2	0.00151976			#DIV/0!			#DIV/0!			#DIV/0!			#DIV/0!			#DIV/0!
No Visited	Loreto	Pilpintuwasi	225	206	1	329	2	0.00151976			#DIV/0!			#DIV/0!		3	0.00101317			#DIV/0!		5	0.000607903			#DIV/0!			#DIV/0!			#DIV/0!			#DIV/0!			#DIV/0!			#DIV/0!			#DIV/0!			#DIV/0!
No Visited	Loreto	Pilpintuwasi	229	207	1	329	1	0.00303951			#DIV/0!		2	0.00151976			#DIV/0!			#DIV/0!			#DIV/0!			#DIV/0!			#DIV/0!			#DIV/0!			#DIV/0!		3	0.00101317			#DIV/0!		4	0.000759878			#DIV/0!
No Visited	Loreto	Pilpintuwasi	230	208	1	329	2	0.00151976			#DIV/0!			#DIV/0!			#DIV/0!			#DIV/0!			#DIV/0!			#DIV/0!		5	0.000607903			#DIV/0!			#DIV/0!		1	0.00303951		4	0.000759878			#DIV/0!			#DIV/0!
No Visited	Loreto	Pilpintuwasi	231	209	1	329	2	0.00151976			#DIV/0!		5	0.000607903			#DIV/0!			#DIV/0!			#DIV/0!			#DIV/0!			#DIV/0!			#DIV/0!			#DIV/0!		3	0.00101317			#DIV/0!			#DIV/0!		4	0.000759878
No Visited	Loreto	Pilpintuwasi	242	210	1	329		#DIV/0!		1	0.00303951			#DIV/0!			#DIV/0!			#DIV/0!			#DIV/0!			#DIV/0!			#DIV/0!			#DIV/0!			#DIV/0!			#DIV/0!			#DIV/0!			#DIV/0!		5	0.000607903		3
No Visited	Loreto	Pilpintuwasi	237	211	1	329	1	0.00303951			#DIV/0!		3	0.00101317			#DIV/0!			#DIV/0!			#DIV/0!			#DIV/0!			#DIV/0!			#DIV/0!			#DIV/0!		4	0.000759878			#DIV/0!			#DIV/0!			#DIV/0!
No Visited	Loreto	Pilpintuwasi	240	212	1	329	1	0.00303951			#DIV/0!			#DIV/0!			#DIV/0!			#DIV/0!			#DIV/0!		4	0.000759878			#DIV/0!			#DIV/0!		5	0.000607903			#DIV/0!			#DIV/0!		2	0.00151976			#DIV/0!
No Visited	Loreto	Pilpintuwasi	249	213	1	329	1	0.00303951			#DIV/0!		2	0.00151976			#DIV/0!			#DIV/0!			#DIV/0!		3	0.00101317			#DIV/0!			#DIV/0!			#DIV/0!		5	0.000607903			#DIV/0!			#DIV/0!			#DIV/0!
No Visited	Loreto	Pilpintuwasi	252	214	1	329		#DIV/0!		3	0.00101317			#DIV/0!			#DIV/0!			#DIV/0!			#DIV/0!			#DIV/0!			#DIV/0!			#DIV/0!			#DIV/0!			#DIV/0!			#DIV/0!			#DIV/0!		5	0.000607903
No Visited	Loreto	Pilpintuwasi	260	215	1	329	4	0.000759878		3	0.00101317			#DIV/0!			#DIV/0!			#DIV/0!			#DIV/0!			#DIV/0!		2	0.00151976			#DIV/0!			#DIV/0!		5	0.000607903			#DIV/0!			#DIV/0!			#DIV/0!
No Visited	Loreto	Pilpintuwasi	265	216	1	329		#DIV/0!			#DIV/0!			#DIV/0!		4	0.000759878			#DIV/0!			#DIV/0!			#DIV/0!			#DIV/0!		1	0.00303951			#DIV/0!		2	0.00151976		5	0.000607903			#DIV/0!			#DIV/0!
No Visited	Loreto	Pilpintuwasi	267	217	1	329		#DIV/0!		2	0.00151976			#DIV/0!			#DIV/0!			#DIV/0!		5	0.000607903			#DIV/0!			#DIV/0!			#DIV/0!		4	0.000759878			#DIV/0!			#DIV/0!			#DIV/0!			#DIV/0!		3
No Visited	Loreto	Pilpintuwasi	269	218	1	329		#DIV/0!		3	0.00101317			#DIV/0!			#DIV/0!		5	0.000607903			#DIV/0!			#DIV/0!			#DIV/0!			#DIV/0!			#DIV/0!			#DIV/0!			#DIV/0!			#DIV/0!			#DIV/0!		4
No Visited	Loreto	Pilpintuwasi	259	219	1	329	1	0.00303951			#DIV/0!			#DIV/0!			#DIV/0!			#DIV/0!			#DIV/0!		3	0.00101317			#DIV/0!			#DIV/0!		4	0.000759878		5	0.000607903		2	0.00151976			#DIV/0!			#DIV/0!
No Visited	Loreto	Pilpintuwasi	278	220	1	329		#DIV/0!			#DIV/0!		5	0.000607903			#DIV/0!			#DIV/0!			#DIV/0!		1	0.00303951		2	0.00151976			#DIV/0!			#DIV/0!			#DIV/0!			#DIV/0!			#DIV/0!			#DIV/0!
No Visited	Loreto	Pilpintuwasi	290	221	1	329		#DIV/0!			#DIV/0!		5	0.000607903			#DIV/0!			#DIV/0!			#DIV/0!		4	0.000759878			#DIV/0!			#DIV/0!			#DIV/0!		3	0.00101317			#DIV/0!		1	0.00303951			#DIV/0!
No Visited	Loreto	Pilpintuwasi	291	222	1	329		#DIV/0!			#DIV/0!		3	0.00101317			#DIV/0!			#DIV/0!			#DIV/0!			#DIV/0!		2	0.00151976			#DIV/0!			#DIV/0!		5	0.000607903			#DIV/0!			#DIV/0!			#DIV/0!
No Visited	Loreto	Pilpintuwasi	299	223	1	329	4	0.000759878		3	0.00101317		1	0.00303951			#DIV/0!			#DIV/0!			#DIV/0!			#DIV/0!			#DIV/0!			#DIV/0!			#DIV/0!			#DIV/0!		5	0.000607903			#DIV/0!		2	0.00151976
No Visited	Loreto	pilpintuwasi	301	224	1	329	1	0.00303951		3	0.00101317		2	0.00151976			#DIV/0!			#DIV/0!			#DIV/0!			#DIV/0!			#DIV/0!			#DIV/0!			#DIV/0!		4	0.000759878			#DIV/0!			#DIV/0!			#DIV/0!
No Visited	Loreto	Pilpintuwasi	302	225	1	329		#DIV/0!			#DIV/0!		4	0.000759878			#DIV/0!			#DIV/0!			#DIV/0!			#DIV/0!			#DIV/0!		5	0.000607903			#DIV/0!			#DIV/0!			#DIV/0!		1	0.00303951			#DIV/0!
No Visited	Loreto	Pilpintuwasi	309	226	1	329	1	0.00303951			#DIV/0!			#DIV/0!			#DIV/0!			#DIV/0!		3	0.00101317			#DIV/0!		5	0.000607903			#DIV/0!		2	0.00151976			#DIV/0!			#DIV/0!			#DIV/0!		4	0.000759878
No Visited	Loreto	Pilpintuwasi	316	227	1	329	1	0.00303951			#DIV/0!		5	0.000607903			#DIV/0!			#DIV/0!			#DIV/0!			#DIV/0!			#DIV/0!			#DIV/0!			#DIV/0!		4	0.000759878			#DIV/0!			#DIV/0!			#DIV/0!
No Visited	Loreto	Pilpintuwasi	332	228	1	329		#DIV/0!			#DIV/0!			#DIV/0!			#DIV/0!			#DIV/0!			#DIV/0!			#DIV/0!			#DIV/0!			#DIV/0!			#DIV/0!			#DIV/0!			#DIV/0!		3	0.00101317		5	0.000607903		4
No Visited	Loreto	Pilpintuwasi	331	229	1	329		#DIV/0!		5	0.000607903		2	0.00151976			#DIV/0!			#DIV/0!			#DIV/0!			#DIV/0!			#DIV/0!			#DIV/0!		1	0.00303951			#DIV/0!			#DIV/0!		4	0.000759878			#DIV/0!
No Visited	Loreto	Pilpintuwasi	329	230	1	329	2	0.00151976			#DIV/0!			#DIV/0!			#DIV/0!		3	0.00101317			#DIV/0!			#DIV/0!			#DIV/0!			#DIV/0!			#DIV/0!			#DIV/0!			#DIV/0!			#DIV/0!			#DIV/0!
No Visited	Loreto	Pilpintuwasi	339	231	1	329	5	0.000607903			#DIV/0!		3	0.00101317			#DIV/0!			#DIV/0!			#DIV/0!			#DIV/0!			#DIV/0!		2	0.00151976		1	0.00303951			#DIV/0!			#DIV/0!			#DIV/0!			#DIV/0!
No Visited	Loreto	Pilpintuwasi	340	232	1	329	2	0.00151976			#DIV/0!			#DIV/0!		3	0.00101317			#DIV/0!			#DIV/0!		4	0.000759878			#DIV/0!		5	0.000607903			#DIV/0!			#DIV/0!			#DIV/0!			#DIV/0!			#DIV/0!
No Visited	Loreto	Pilpintuwasi	336	233	1	329	2	0.00151976			#DIV/0!		3	0.00101317			#DIV/0!			#DIV/0!			#DIV/0!			#DIV/0!			#DIV/0!			#DIV/0!		1	0.00303951			#DIV/0!		4	0.000759878			#DIV/0!			#DIV/0!
No Visited	Loreto	Pilpintuwasi	337	234	1	329	3	0.00101317		2	0.00151976			#DIV/0!			#DIV/0!			#DIV/0!			#DIV/0!		5	0.000607903			#DIV/0!		4	0.000759878			#DIV/0!			#DIV/0!		1	0.00303951			#DIV/0!			#DIV/0!
No Visited	Loreto	Pilpintuwasi	342	235	1	329		#DIV/0!		2	0.00151976			#DIV/0!			#DIV/0!		5	0.000607903			#DIV/0!			#DIV/0!			#DIV/0!			#DIV/0!		1	0.00303951		4	0.000759878			#DIV/0!			#DIV/0!			#DIV/0!
No Visited	Loreto	Pilpintuwasi	343	236	1	329		#DIV/0!		1	0.00303951			#DIV/0!			#DIV/0!		2	0.00151976			#DIV/0!			#DIV/0!			#DIV/0!		5	0.000607903			#DIV/0!			#DIV/0!			#DIV/0!			#DIV/0!		4	0.000759878
No Visited	Loreto	Pilpintuwasi	349	237	1	329	1	0.00303951			#DIV/0!		3	0.00101317			#DIV/0!			#DIV/0!			#DIV/0!		4	0.000759878		2	0.00151976			#DIV/0!			#DIV/0!		5	0.000607903			#DIV/0!			#DIV/0!			#DIV/0!
No Visited	Loreto	Pilpintuwasi	352	238	1	329		#DIV/0!			#DIV/0!		4	0.000759878			#DIV/0!			#DIV/0!			#DIV/0!		3	0.00101317			#DIV/0!			#DIV/0!		2	0.00151976		1	0.00303951			#DIV/0!			#DIV/0!			#DIV/0!
No Visited	Loreto	Pilpintuwasi	359	239	1	329	4	0.000759878			#DIV/0!		3	0.00101317			#DIV/0!			#DIV/0!			#DIV/0!			#DIV/0!			#DIV/0!			#DIV/0!			#DIV/0!			#DIV/0!			#DIV/0!			#DIV/0!			#DIV/0!
No Visited	Loreto	Pilpintuwasi	351	240	1	329		#DIV/0!			#DIV/0!			#DIV/0!			#DIV/0!			#DIV/0!		1	0.00303951			#DIV/0!			#DIV/0!			#DIV/0!			#DIV/0!			#DIV/0!			#DIV/0!			#DIV/0!		5	0.000607903
No Visited	Loreto	Pilpintuwasi	356	241	1	329	1	0.00303951			#DIV/0!			#DIV/0!			#DIV/0!			#DIV/0!			#DIV/0!			#DIV/0!			#DIV/0!		4	0.000759878			#DIV/0!			#DIV/0!		5	0.000607903			#DIV/0!			#DIV/0!
No Visited	Loreto	Pilpintuwasi	358	242	1	329	1	0.00303951			#DIV/0!		5	0.000607903			#DIV/0!		4	0.000759878			#DIV/0!		2	0.00151976			#DIV/0!			#DIV/0!			#DIV/0!			#DIV/0!			#DIV/0!			#DIV/0!			#DIV/0!
No Visited	Loreto	Pilpintuwasi	357	243	1	329	5	0.000607903			#DIV/0!			#DIV/0!			#DIV/0!		3	0.00101317			#DIV/0!			#DIV/0!			#DIV/0!		1	0.00303951			#DIV/0!			#DIV/0!			#DIV/0!			#DIV/0!			#DIV/0!
No Visited	Loreto	Pilpintuwasi	363	244	1	329		#DIV/0!			#DIV/0!			#DIV/0!			#DIV/0!			#DIV/0!			#DIV/0!		3	0.00101317			#DIV/0!			#DIV/0!			#DIV/0!			#DIV/0!			#DIV/0!			#DIV/0!		5	0.000607903		4
No Visited	Loreto	Pilpintuwasi	368	245	1	329		#DIV/0!			#DIV/0!			#DIV/0!			#DIV/0!			#DIV/0!			#DIV/0!		1	0.00303951			#DIV/0!			#DIV/0!			#DIV/0!		4	0.000759878			#DIV/0!			#DIV/0!			#DIV/0!
No Visited	Loreto	Pilpintuwasi	382	246	1	329	1	0.00303951			#DIV/0!			#DIV/0!			#DIV/0!			#DIV/0!			#DIV/0!			#DIV/0!			#DIV/0!			#DIV/0!		2	0.00151976		4	0.000759878			#DIV/0!			#DIV/0!		5	0.000607903
No Visited	Loreto	Pilpintuwasi	381	247	1	329	5	0.000607903			#DIV/0!			#DIV/0!			#DIV/0!		4	0.000759878			#DIV/0!			#DIV/0!		3	0.00101317			#DIV/0!		1	0.00303951			#DIV/0!			#DIV/0!			#DIV/0!			#DIV/0!
No Visited	Loreto	Pilpintuwasi	385	248	1	329	1	0.00303951			#DIV/0!			#DIV/0!			#DIV/0!			#DIV/0!			#DIV/0!		5	0.000607903			#DIV/0!			#DIV/0!			#DIV/0!			#DIV/0!			#DIV/0!			#DIV/0!			#DIV/0!
No Visited	Loreto	Pilpintuwasi	386	249	1	329	4	0.000759878			#DIV/0!			#DIV/0!			#DIV/0!			#DIV/0!			#DIV/0!			#DIV/0!			#DIV/0!			#DIV/0!		2	0.00151976		5	0.000607903			#DIV/0!		3	0.00101317			#DIV/0!
No Visited	Loreto	Pilpintuwasi	390	250	1	329	3	0.00101317		2	0.00151976			#DIV/0!			#DIV/0!			#DIV/0!			#DIV/0!			#DIV/0!			#DIV/0!			#DIV/0!			#DIV/0!			#DIV/0!			#DIV/0!			#DIV/0!			#DIV/0!
No Visited	Loreto	Pilpintuwasi	127	251	1	329	3	0.00101317		4	0.000759878			#DIV/0!			#DIV/0!			#DIV/0!			#DIV/0!		5	0.000607903			#DIV/0!			#DIV/0!		1	0.00303951			#DIV/0!			#DIV/0!			#DIV/0!			#DIV/0!
No Visited	Loreto	Pilpintuwasi	126	252	1	329		#DIV/0!			#DIV/0!		5	0.000607903			#DIV/0!		1	0.00303951			#DIV/0!			#DIV/0!			#DIV/0!			#DIV/0!			#DIV/0!			#DIV/0!			#DIV/0!			#DIV/0!			#DIV/0!
No Visited	Loreto	Pilpintuwasi	131	253	1	329		#DIV/0!			#DIV/0!			#DIV/0!		5	0.000607903			#DIV/0!			#DIV/0!			#DIV/0!		1	0.00303951		3	0.00101317			#DIV/0!			#DIV/0!			#DIV/0!			#DIV/0!		4	0.000759878
No Visited	Loreto	Pilpintuwasi	134	254	1	329		#DIV/0!			#DIV/0!		4	0.000759878			#DIV/0!			#DIV/0!			#DIV/0!		1	0.00303951			#DIV/0!			#DIV/0!			#DIV/0!		5	0.000607903			#DIV/0!		2	0.00151976			#DIV/0!
No Visited	Loreto	Pilpintuwasi	135	255	1	329	1	0.00303951			#DIV/0!			#DIV/0!			#DIV/0!			#DIV/0!			#DIV/0!		2	0.00151976			#DIV/0!			#DIV/0!			#DIV/0!			#DIV/0!			#DIV/0!		5	0.000607903		4	0.000759878
No Visited	Loreto	Pilpintuwasi	136	256	1	329	5	0.000607903			#DIV/0!		2	0.00151976			#DIV/0!		3	0.00101317			#DIV/0!		4	0.000759878			#DIV/0!			#DIV/0!			#DIV/0!		1	0.00303951			#DIV/0!			#DIV/0!			#DIV/0!
No Visited	Loreto	Pilpintuwasi	144	257	1	329	1	0.00303951		2	0.00151976			#DIV/0!			#DIV/0!			#DIV/0!			#DIV/0!		3	0.00101317			#DIV/0!			#DIV/0!			#DIV/0!			#DIV/0!			#DIV/0!			#DIV/0!			#DIV/0!
No Visited	Loreto	Pilpintuwasi	140	258	1	329	5	0.000607903			#DIV/0!		2	0.00151976		1	0.00303951			#DIV/0!			#DIV/0!			#DIV/0!			#DIV/0!			#DIV/0!		4	0.000759878			#DIV/0!			#DIV/0!		3	0.00101317			#DIV/0!
No Visited	Loreto	Pilpintuwasi	147	259	1	329		#DIV/0!			#DIV/0!		3	0.00101317			#DIV/0!			#DIV/0!			#DIV/0!			#DIV/0!			#DIV/0!		4	0.000759878		1	0.00303951			#DIV/0!		2	0.00151976			#DIV/0!			#DIV/0!
No Visited	Loreto	Pilpintuwasi	148	260	1	329	1	0.00303951		4	0.000759878			#DIV/0!		2	0.00151976			#DIV/0!			#DIV/0!		5	0.000607903			#DIV/0!			#DIV/0!			#DIV/0!			#DIV/0!			#DIV/0!			#DIV/0!			#DIV/0!
No Visited	Loreto	Pilpintuwasi	149	261	1	329	1	0.00303951		2	0.00151976		4	0.000759878			#DIV/0!			#DIV/0!			#DIV/0!			#DIV/0!		5	0.000607903			#DIV/0!			#DIV/0!			#DIV/0!			#DIV/0!			#DIV/0!			#DIV/0!
No Visited	Loreto	Pilpintuwasi	151	262	1	329		#DIV/0!		5	0.000607903		4	0.000759878			#DIV/0!			#DIV/0!			#DIV/0!		3	0.00101317			#DIV/0!		1	0.00303951			#DIV/0!			#DIV/0!			#DIV/0!		2	0.00151976			#DIV/0!
No Visited	Loreto	Pilpintuwasi	153	263	1	329	5	0.000607903			#DIV/0!		1	0.00303951			#DIV/0!			#DIV/0!		3	0.00101317			#DIV/0!			#DIV/0!			#DIV/0!			#DIV/0!			#DIV/0!			#DIV/0!			#DIV/0!		4	0.000759878
No Visited	Loreto	Pilpintuwasi	154	264	1	329	1	0.00303951			#DIV/0!		5	0.000607903			#DIV/0!			#DIV/0!			#DIV/0!		3	0.00101317			#DIV/0!			#DIV/0!			#DIV/0!			#DIV/0!			#DIV/0!			#DIV/0!		2	0.00151976		4
No Visited	Loreto	Pilpintuwasi	155	265	1	329	2	0.00151976			#DIV/0!			#DIV/0!		4	0.000759878			#DIV/0!			#DIV/0!			#DIV/0!			#DIV/0!			#DIV/0!			#DIV/0!			#DIV/0!			#DIV/0!			#DIV/0!		3	0.00101317
No Visited	Loreto	Pilpintuwasi	157	266	1	329		#DIV/0!			#DIV/0!			#DIV/0!			#DIV/0!			#DIV/0!			#DIV/0!			#DIV/0!			#DIV/0!		5	0.000607903			#DIV/0!		4	0.000759878		1	0.00303951			#DIV/0!			#DIV/0!
No Visited	Loreto	Pilpintuwasi	152	267	1	329		#DIV/0!			#DIV/0!			#DIV/0!			#DIV/0!			#DIV/0!			#DIV/0!		1	0.00303951		4	0.000759878			#DIV/0!			#DIV/0!			#DIV/0!			#DIV/0!			#DIV/0!		5	0.000607903
No Visited	Loreto	Pilpintuwasi	159	268	1	329		#DIV/0!			#DIV/0!		2	0.00151976		1	0.00303951			#DIV/0!			#DIV/0!			#DIV/0!			#DIV/0!			#DIV/0!			#DIV/0!		4	0.000759878			#DIV/0!			#DIV/0!			#DIV/0!
No Visited	Loreto	Pilpintuwasi	158	269	1	329	2	0.00151976		3	0.00101317			#DIV/0!		5	0.000607903		4	0.000759878			#DIV/0!			#DIV/0!			#DIV/0!			#DIV/0!			#DIV/0!			#DIV/0!		1	0.00303951			#DIV/0!			#DIV/0!
No Visited	Loreto	Pilpintuwasi	160	270	1	329		#DIV/0!			#DIV/0!		2	0.00151976			#DIV/0!			#DIV/0!		3	0.00101317			#DIV/0!			#DIV/0!			#DIV/0!			#DIV/0!			#DIV/0!		5	0.000607903			#DIV/0!			#DIV/0!
No Visited	Loreto	Pilpintuwasi	162	271	1	329		#DIV/0!		2	0.00151976		3	0.00101317			#DIV/0!		4	0.000759878			#DIV/0!			#DIV/0!			#DIV/0!			#DIV/0!			#DIV/0!			#DIV/0!			#DIV/0!			#DIV/0!		1	0.00303951
No Visited	Loreto	Pilpintuwasi	164	272	1	329		#DIV/0!			#DIV/0!			#DIV/0!			#DIV/0!			#DIV/0!			#DIV/0!		2	0.00151976			#DIV/0!			#DIV/0!			#DIV/0!		3	0.00101317			#DIV/0!			#DIV/0!		5	0.000607903
No Visited	Madre de Dios	Rainforest	61	273	1	329	1	0.00303951		3	0.00101317			#DIV/0!			#DIV/0!			#DIV/0!			#DIV/0!			#DIV/0!			#DIV/0!			#DIV/0!			#DIV/0!			#DIV/0!			#DIV/0!			#DIV/0!			#DIV/0!
No Visited	Madre de Dios	Rainforest	68	274	1	329	1	0.00303951			#DIV/0!			#DIV/0!			#DIV/0!			#DIV/0!			#DIV/0!			#DIV/0!			#DIV/0!			#DIV/0!			#DIV/0!		3	0.00101317		2	0.00151976			#DIV/0!			#DIV/0!
No Visited	Madre de Dios	Rainforest	62	275	1	329		#DIV/0!			#DIV/0!			#DIV/0!		1	0.00303951			#DIV/0!		2	0.00151976			#DIV/0!			#DIV/0!			#DIV/0!			#DIV/0!		3	0.00101317			#DIV/0!			#DIV/0!			#DIV/0!
No Visited	Madre de Dios	Rainforest	63	276	1	329	4	0.000759878		5	0.000607903		2	0.00151976			#DIV/0!			#DIV/0!			#DIV/0!			#DIV/0!			#DIV/0!			#DIV/0!		1	0.00303951			#DIV/0!		3	0.00101317			#DIV/0!			#DIV/0!
No Visited	Madre de Dios	Rainforest	65	277	1	329	4	0.000759878		5	0.000607903		2	0.00151976			#DIV/0!			#DIV/0!			#DIV/0!			#DIV/0!			#DIV/0!			#DIV/0!		1	0.00303951			#DIV/0!		3	0.00101317			#DIV/0!			#DIV/0!
No Visited	Madre de Dios	Rainforest	67	278	1	329	1	0.00303951			#DIV/0!			#DIV/0!			#DIV/0!			#DIV/0!			#DIV/0!			#DIV/0!			#DIV/0!			#DIV/0!			#DIV/0!		5	0.000607903			#DIV/0!			#DIV/0!			#DIV/0!
No Visited	Madre de Dios	Rainforest	64	279	1	329	3	0.00101317			#DIV/0!			#DIV/0!			#DIV/0!			#DIV/0!			#DIV/0!			#DIV/0!			#DIV/0!		4	0.000759878			#DIV/0!		1	0.00303951			#DIV/0!			#DIV/0!			#DIV/0!
No Visited	Madre de Dios	Rainforest	66	280	1	329	1	0.00303951			#DIV/0!			#DIV/0!			#DIV/0!			#DIV/0!		4	0.000759878			#DIV/0!			#DIV/0!			#DIV/0!			#DIV/0!			#DIV/0!		2	0.00151976			#DIV/0!			#DIV/0!
No Visited	Madre de Dios	Rainforest	69	281	1	329	1	0.00303951			#DIV/0!		2	0.00151976			#DIV/0!			#DIV/0!			#DIV/0!			#DIV/0!			#DIV/0!			#DIV/0!			#DIV/0!			#DIV/0!			#DIV/0!			#DIV/0!			#DIV/0!
No Visited	Madre de Dios	Rainforest	74	282	1	329	2	0.00151976			#DIV/0!		1	0.00303951			#DIV/0!			#DIV/0!			#DIV/0!			#DIV/0!			#DIV/0!			#DIV/0!			#DIV/0!		5	0.000607903		4	0.000759878			#DIV/0!			#DIV/0!
No Visited	Madre de Dios	Rainforest	75	283	1	329		#DIV/0!			#DIV/0!			#DIV/0!			#DIV/0!			#DIV/0!			#DIV/0!			#DIV/0!			#DIV/0!		5	0.000607903			#DIV/0!		1	0.00303951			#DIV/0!		2	0.00151976			#DIV/0!
No Visited	Madre de Dios	Rainforest	76	284	1	329	4	0.000759878			#DIV/0!		3	0.00101317			#DIV/0!			#DIV/0!		1	0.00303951			#DIV/0!			#DIV/0!			#DIV/0!			#DIV/0!		2	0.00151976			#DIV/0!			#DIV/0!			#DIV/0!
No Visited	Madre de Dios	Rainforest	73	285	1	329		#DIV/0!		5	0.000607903		1	0.00303951			#DIV/0!			#DIV/0!			#DIV/0!		3	0.00101317			#DIV/0!			#DIV/0!			#DIV/0!			#DIV/0!			#DIV/0!			#DIV/0!			#DIV/0!
No Visited	Madre de Dios	Rainforest	71	286	1	329	3	0.00101317			#DIV/0!			#DIV/0!			#DIV/0!			#DIV/0!			#DIV/0!		2	0.00151976		4	0.000759878			#DIV/0!			#DIV/0!			#DIV/0!		1	0.00303951			#DIV/0!			#DIV/0!
No Visited	Madre de Dios	Rainforest	72	287	1	329	3	0.00101317			#DIV/0!			#DIV/0!		1	0.00303951			#DIV/0!			#DIV/0!			#DIV/0!			#DIV/0!			#DIV/0!			#DIV/0!			#DIV/0!		4	0.000759878			#DIV/0!			#DIV/0!
No Visited	Madre de Dios	Rainforest	70	288	1	329	5	0.000607903			#DIV/0!			#DIV/0!			#DIV/0!			#DIV/0!			#DIV/0!		4	0.000759878			#DIV/0!			#DIV/0!			#DIV/0!			#DIV/0!		1	0.00303951			#DIV/0!		3	0.00101317		2
No Visited	Madre de Dios	Rainforest	77	289	1	329	1	0.00303951			#DIV/0!		3	0.00101317			#DIV/0!			#DIV/0!			#DIV/0!			#DIV/0!			#DIV/0!			#DIV/0!			#DIV/0!		4	0.000759878			#DIV/0!			#DIV/0!			#DIV/0!
No Visited	Madre de Dios	Rainforest	78	290	1	329	4	0.000759878		5	0.000607903			#DIV/0!			#DIV/0!			#DIV/0!			#DIV/0!			#DIV/0!			#DIV/0!			#DIV/0!			#DIV/0!		2	0.00151976		1	0.00303951		3	0.00101317			#DIV/0!
No Visited	Madre de Dios	Rainforest	79	291	1	329		#DIV/0!			#DIV/0!			#DIV/0!			#DIV/0!			#DIV/0!			#DIV/0!		2	0.00151976			#DIV/0!			#DIV/0!			#DIV/0!			#DIV/0!		5	0.000607903			#DIV/0!			#DIV/0!
No Visited	Madre de Dios	Rainforest	80	292	1	329		#DIV/0!		4	0.000759878			#DIV/0!			#DIV/0!			#DIV/0!			#DIV/0!			#DIV/0!			#DIV/0!			#DIV/0!			#DIV/0!			#DIV/0!			#DIV/0!			#DIV/0!			#DIV/0!
No Visited	Madre de Dios	Rainforest	83	293	1	329	1	0.00303951			#DIV/0!			#DIV/0!			#DIV/0!			#DIV/0!			#DIV/0!			#DIV/0!		4	0.000759878		5	0.000607903		2	0.00151976		3	0.00101317			#DIV/0!			#DIV/0!			#DIV/0!
No Visited	Madre de Dios	Rainforest	84	294	1	329	1	0.00303951			#DIV/0!			#DIV/0!			#DIV/0!			#DIV/0!			#DIV/0!			#DIV/0!		3	0.00101317		2	0.00151976		5	0.000607903			#DIV/0!		4	0.000759878			#DIV/0!			#DIV/0!
No Visited	Madre de Dios	Rainforest	85	295	1	329	3	0.00101317			#DIV/0!			#DIV/0!		5	0.000607903			#DIV/0!			#DIV/0!			#DIV/0!		2	0.00151976			#DIV/0!			#DIV/0!			#DIV/0!			#DIV/0!			#DIV/0!			#DIV/0!
No Visited	Madre de Dios	Rainforest	81	296	1	329	4	0.000759878			#DIV/0!			#DIV/0!			#DIV/0!			#DIV/0!			#DIV/0!			#DIV/0!			#DIV/0!			#DIV/0!			#DIV/0!		2	0.00151976			#DIV/0!			#DIV/0!			#DIV/0!
No Visited	Madre de Dios	Rainforest	82	297	1	329		#DIV/0!			#DIV/0!			#DIV/0!			#DIV/0!			#DIV/0!			#DIV/0!			#DIV/0!			#DIV/0!		3	0.00101317			#DIV/0!			#DIV/0!			#DIV/0!			#DIV/0!			#DIV/0!
No Visited	Madre de Dios	Rainforest	92	298	1	329	4	0.000759878		3	0.00101317			#DIV/0!			#DIV/0!			#DIV/0!			#DIV/0!			#DIV/0!			#DIV/0!			#DIV/0!		5	0.000607903			#DIV/0!			#DIV/0!			#DIV/0!			#DIV/0!
No Visited	Madre de Dios	Rainforest	95	299	1	329		#DIV/0!			#DIV/0!			#DIV/0!			#DIV/0!			#DIV/0!		3	0.00101317			#DIV/0!		5	0.000607903			#DIV/0!			#DIV/0!		1	0.00303951			#DIV/0!		2	0.00151976			#DIV/0!
No Visited	Madre de Dios	Rainforest	87	300	1	329	1	0.00303951			#DIV/0!			#DIV/0!			#DIV/0!			#DIV/0!			#DIV/0!		5	0.000607903			#DIV/0!			#DIV/0!			#DIV/0!			#DIV/0!			#DIV/0!			#DIV/0!			#DIV/0!
No Visited	Madre de Dios	Rainforest	91	301	1	329	1	0.00303951			#DIV/0!		5	0.000607903			#DIV/0!			#DIV/0!			#DIV/0!			#DIV/0!			#DIV/0!			#DIV/0!		3	0.00101317		2	0.00151976			#DIV/0!			#DIV/0!			#DIV/0!
No Visited	Madre de Dios	Rainforest	88	302	1	329		#DIV/0!		3	0.00101317		2	0.00151976			#DIV/0!			#DIV/0!			#DIV/0!			#DIV/0!			#DIV/0!			#DIV/0!			#DIV/0!		5	0.000607903			#DIV/0!			#DIV/0!			#DIV/0!
No Visited	Madre de Dios	Rainforest	90	303	1	329	2	0.00151976			#DIV/0!			#DIV/0!			#DIV/0!		1	0.00303951			#DIV/0!			#DIV/0!		4	0.000759878			#DIV/0!			#DIV/0!			#DIV/0!			#DIV/0!			#DIV/0!			#DIV/0!
No Visited	Madre de Dios	Rainforest	94	304	1	329	5	0.000607903			#DIV/0!			#DIV/0!			#DIV/0!			#DIV/0!		4	0.000759878		2	0.00151976			#DIV/0!			#DIV/0!			#DIV/0!			#DIV/0!			#DIV/0!			#DIV/0!			#DIV/0!
No Visited	Madre de Dios	Rainforest	99	305	1	329	1	0.00303951			#DIV/0!			#DIV/0!			#DIV/0!			#DIV/0!			#DIV/0!			#DIV/0!			#DIV/0!		3	0.00101317		4	0.000759878			#DIV/0!		2	0.00151976		5	0.000607903			#DIV/0!
No Visited	Madre de Dios	Rainforest	98	306	1	329		#DIV/0!		4	0.000759878			#DIV/0!		2	0.00151976			#DIV/0!			#DIV/0!			#DIV/0!			#DIV/0!			#DIV/0!			#DIV/0!			#DIV/0!			#DIV/0!			#DIV/0!		3	0.00101317
No Visited	Madre de Dios	Rainforest	100	307	1	329	3	0.00101317			#DIV/0!		1	0.00303951			#DIV/0!			#DIV/0!		4	0.000759878			#DIV/0!			#DIV/0!			#DIV/0!		5	0.000607903			#DIV/0!		2	0.00151976			#DIV/0!			#DIV/0!
No Visited	Madre de Dios	Rainforest	101	308	1	329	3	0.00101317			#DIV/0!			#DIV/0!			#DIV/0!			#DIV/0!			#DIV/0!			#DIV/0!			#DIV/0!			#DIV/0!			#DIV/0!		4	0.000759878			#DIV/0!			#DIV/0!		5	0.000607903
No Visited	Madre de Dios	Rainforest	102	309	1	329	2	0.00151976			#DIV/0!			#DIV/0!			#DIV/0!			#DIV/0!			#DIV/0!		5	0.000607903			#DIV/0!			#DIV/0!			#DIV/0!			#DIV/0!			#DIV/0!			#DIV/0!		4	0.000759878
No Visited	Madre de Dios	Rainforest	103	310	1	329	1	0.00303951			#DIV/0!			#DIV/0!			#DIV/0!			#DIV/0!		2	0.00151976			#DIV/0!			#DIV/0!		3	0.00101317			#DIV/0!		4	0.000759878			#DIV/0!			#DIV/0!			#DIV/0!
No Visited	Madre de Dios	Rainforest	106	311	1	329	1	0.00303951			#DIV/0!			#DIV/0!			#DIV/0!			#DIV/0!			#DIV/0!			#DIV/0!			#DIV/0!			#DIV/0!			#DIV/0!		5	0.000607903		4	0.000759878			#DIV/0!		2	0.00151976
No Visited	Madre de Dios	Rainforest	107	312	1	329	1	0.00303951		2	0.00151976			#DIV/0!			#DIV/0!			#DIV/0!			#DIV/0!			#DIV/0!		4	0.000759878			#DIV/0!			#DIV/0!		3	0.00101317			#DIV/0!			#DIV/0!		5	0.000607903
No Visited	Madre de Dios	Rainforest	104	313	1	329	2	0.00151976			#DIV/0!			#DIV/0!			#DIV/0!			#DIV/0!			#DIV/0!			#DIV/0!			#DIV/0!			#DIV/0!			#DIV/0!		4	0.000759878		5	0.000607903			#DIV/0!			#DIV/0!
No Visited	Madre de Dios	Rainforest	105	314	1	329	4	0.000759878			#DIV/0!			#DIV/0!			#DIV/0!			#DIV/0!			#DIV/0!		2	0.00151976			#DIV/0!			#DIV/0!			#DIV/0!		1	0.00303951			#DIV/0!			#DIV/0!			#DIV/0!
No Visited	Madre de Dios	Rainforest	112	315	1	329	2	0.00151976			#DIV/0!			#DIV/0!			#DIV/0!		4	0.000759878			#DIV/0!			#DIV/0!			#DIV/0!			#DIV/0!			#DIV/0!		1	0.00303951			#DIV/0!		5	0.000607903		3	0.00101317
No Visited	Madre de Dios	Rainforest	113	316	1	329		#DIV/0!		2	0.00151976		5	0.000607903			#DIV/0!			#DIV/0!		4	0.000759878			#DIV/0!			#DIV/0!			#DIV/0!			#DIV/0!			#DIV/0!			#DIV/0!			#DIV/0!			#DIV/0!
No Visited	Madre de Dios	Rainforest	114	317	1	329	2	0.00151976			#DIV/0!			#DIV/0!		4	0.000759878		3	0.00101317			#DIV/0!			#DIV/0!			#DIV/0!			#DIV/0!			#DIV/0!			#DIV/0!			#DIV/0!			#DIV/0!		5	0.000607903
No Visited	Madre de Dios	Rainforest	115	318	1	329	5	0.000607903			#DIV/0!			#DIV/0!			#DIV/0!			#DIV/0!			#DIV/0!			#DIV/0!			#DIV/0!			#DIV/0!			#DIV/0!		3	0.00101317			#DIV/0!		1	0.00303951			#DIV/0!
No Visited	Madre de Dios	Rainforest	116	319	1	329		#DIV/0!		4	0.000759878		1	0.00303951		2	0.00151976			#DIV/0!			#DIV/0!			#DIV/0!			#DIV/0!			#DIV/0!			#DIV/0!		5	0.000607903			#DIV/0!			#DIV/0!			#DIV/0!
No Visited	Madre de Dios	Rainforest	108	320	1	329	1	0.00303951			#DIV/0!			#DIV/0!			#DIV/0!			#DIV/0!			#DIV/0!			#DIV/0!			#DIV/0!			#DIV/0!			#DIV/0!		4	0.000759878			#DIV/0!			#DIV/0!			#DIV/0!
No Visited	Madre de Dios	Rainforest	109	321	1	329	1	0.00303951			#DIV/0!			#DIV/0!			#DIV/0!			#DIV/0!			#DIV/0!			#DIV/0!			#DIV/0!			#DIV/0!			#DIV/0!		4	0.000759878			#DIV/0!			#DIV/0!		5	0.000607903
No Visited	Madre de Dios	Rainforest	110	322	1	329	2	0.00151976			#DIV/0!		5	0.000607903		1	0.00303951			#DIV/0!			#DIV/0!			#DIV/0!			#DIV/0!			#DIV/0!			#DIV/0!			#DIV/0!			#DIV/0!			#DIV/0!			#DIV/0!
No Visited	Madre de Dios	Rainforest	111	323	1	329	2	0.00151976			#DIV/0!		1	0.00303951			#DIV/0!			#DIV/0!			#DIV/0!			#DIV/0!			#DIV/0!			#DIV/0!			#DIV/0!			#DIV/0!		5	0.000607903			#DIV/0!			#DIV/0!
No Visited	Madre de Dios	Rainforest	118	324	1	329		#DIV/0!		4	0.000759878			#DIV/0!			#DIV/0!		5	0.000607903			#DIV/0!			#DIV/0!		3	0.00101317			#DIV/0!			#DIV/0!		2	0.00151976			#DIV/0!			#DIV/0!			#DIV/0!
No Visited	Madre de Dios	Rainforest	119	325	1	329	1	0.00303951			#DIV/0!		5	0.000607903			#DIV/0!			#DIV/0!			#DIV/0!		2	0.00151976			#DIV/0!			#DIV/0!			#DIV/0!		4	0.000759878			#DIV/0!			#DIV/0!			#DIV/0!
No Visited	Madre de Dios	Rainforest	120	326	1	329	2	0.00151976			#DIV/0!		1	0.00303951			#DIV/0!			#DIV/0!		5	0.000607903			#DIV/0!		3	0.00101317			#DIV/0!			#DIV/0!		4	0.000759878			#DIV/0!			#DIV/0!			#DIV/0!
No Visited	Madre de Dios	Rainforest	121	327	1	329	2	0.00151976		3	0.00101317			#DIV/0!			#DIV/0!			#DIV/0!			#DIV/0!			#DIV/0!			#DIV/0!			#DIV/0!			#DIV/0!		1	0.00303951			#DIV/0!			#DIV/0!			#DIV/0!
No Visited	Madre de Dios	Rainforest	122	328	1	329	2	0.00151976		3	0.00101317			#DIV/0!			#DIV/0!			#DIV/0!			#DIV/0!			#DIV/0!			#DIV/0!			#DIV/0!			#DIV/0!		1	0.00303951			#DIV/0!			#DIV/0!			#DIV/0!
No Visited	Madre de Dios	Rainforest	123	329	1	329	3	0.00101317		1	0.00303951		2	0.00151976			#DIV/0!			#DIV/0!			#DIV/0!			#DIV/0!			#DIV/0!			#DIV/0!			#DIV/0!			#DIV/0!			#DIV/0!			#DIV/0!			#DIV/0!
								#DIV/0!
[truncated: 11 more columns]

## Sheet: A WRI sort
Q5Jagu			Q5Gia_ot			Q5Pink_d			Q5Grey_do			Q5Neo_ot			Q5Cock_ro			Q5Black_c			Q5white_ca			Q5Uaka			Q5Spid			Q5red_ma			Q5How_mon			Q5brow_cap			Q5Tapi			Q5Whi_pec			Q5capyba			Q5Anacon
	0			0		5	0.000607903			0			0			0			0			0			0			0		1	0.00303951			0			0			0			0			0		4	0.000759878
1	0.00303951		5	0.000607903			0			0			0			0			0		2	0.00151976			0			0			0			0		3	0.00101317			0			0			0		4	0.000759878
1	0.00303951			0			0		3	0.00101317			0			0			0			0			0			0		4	0.000759878			0		2	0.00151976			0			0			0		5	0.000607903
	0		2	0.00151976		3	0.00101317			0			0			0		5	0.000607903			0			0			0			0			0			0			0			0			0		1	0.00303951
	0			0		1	0.00303951		2	0.00151976			0			0			0		3	0.00101317			0			0			0			0			0			0			0			0		4	0.000759878
	0			0		3	0.00101317			0		1	0.00303951			0		5	0.000607903			0			0			0		2	0.00151976			0			0			0			0			0			0
	0		1	0.00303951			0			0			0			0			0			0			0		4	0.000759878			0		3	0.00101317			0			0			0			0		5	0.000607903
4	0.000759878		2	0.00151976			0			0			0			0			0			0			0			0			0			0			0		3	0.00101317			0		1	0.00303951			0
1	0.00303951			0		2	0.00151976			0			0			0		5	0.000607903			0			0			0			0		3	0.00101317			0			0			0		4	0.000759878			0
	0		1	0.00303951		4	0.000759878			0		2	0.00151976		5	0.000607903			0			0			0			0			0		3	0.00101317			0			0			0			0			0
	0		5	0.000607903		1	0.00303951		3	0.00101317			0			0			0			0			0			0			0		4	0.000759878			0			0			0			0			0
	0		1	0.00303951			0			0		2	0.00151976			0			0			0		3	0.00101317			0			0			0			0			0		5	0.000607903			0		4	0.000759878
	0			0			0			0			0			0		2	0.00151976			0		4	0.000759878			0			0		3	0.00101317			0			0			0			0		1	0.00303951
	0			0			0		4	0.000759878			0			0			0			0			0			0		2	0.00151976			0			0		3	0.00101317			0			0			0
4	0.000759878			0		2	0.00151976			0			0			0			0			0			0			0		3	0.00101317			0			0			0			0			0		1	0.00303951
	0			0			0			0			0			0			0			0		2	0.00151976			0			0		1	0.00303951			0			0			0			0		5	0.000607903
1	0.00303951			0		3	0.00101317			0			0			0		2	0.00151976			0			0			0			0		4	0.000759878			0			0			0			0			0
	0		1	0.00303951			0			0			0			0			0		5	0.000607903			0			0			0			0			0			0			0		4	0.000759878			0
3	0.00101317			0			0		2	0.00151976			0			0			0			0			0		4	0.000759878		5	0.000607903			0			0			0			0			0			0
4	0.000759878			0			0			0			0			0			0			0			0		3	0.00101317		2	0.00151976			0		1	0.00303951			0			0			0			0
3	0.00101317			0		2	0.00151976			0		4	0.000759878			0			0			0			0			0		1	0.00303951			0			0			0			0			0			0
	0			0			0		5	0.000607903			0			0			0			0			0			0		3	0.00101317		1	0.00303951			0			0			0			0			0
5	0.000607903		3	0.00101317		1	0.00303951			0			0			0			0			0			0		4	0.000759878			0			0			0			0			0		2	0.00151976			0
5	0.000607903			0			0			0			0			0		3	0.00101317			0			0			0			0			0			0			0			0			0		1	0.00303951
	0		3	0.00101317		4	0.000759878			0			0			0			0			0			0			0			0			0			0		1	0.00303951			0		2	0.00151976			0
1	0.00303951			0			0		5	0.000607903			0			0			0			0			0		4	0.000759878		3	0.00101317			0			0			0			0			0			0
	0			0		3	0.00101317			0			0			0			0			0			0			0			0			0			0		4	0.000759878			0			0		2	0.00151976
5	0.000607903			0		1	0.00303951			0			0			0			0			0			0			0			0			0			0			0			0			0		2	0.00151976
1	0.00303951			0			0			0		4	0.000759878			0		2	0.00151976			0			0			0			0			0			0			0			0		3	0.00101317			0
	0			0		5	0.000607903			0			0		4	0.000759878			0			0			0			0			0			0			0			0			0			0		1	0.00303951
2	0.00151976		4	0.000759878			0			0			0			0			0			0			0			0			0			0			0			0			0		5	0.000607903			0
1	0.00303951			0			0			0		4	0.000759878			0			0			0			0			0			0			0			0			0			0			0			0
2	0.00151976		3	0.00101317			0			0			0			0			0			0			0			0			0			0			0			0		5	0.000607903			0			0
	0			0			0			0			0		4	0.000759878		3	0.00101317			0			0		2	0.00151976			0		1	0.00303951			0			0		5	0.000607903			0			0
1	0.00303951			0			0			0		4	0.000759878			0			0			0			0			0			0			0		3	0.00101317			0		5	0.000607903			0		2	0.00151976
2	0.00151976			0			0			0		1	0.00303951			0			0			0			0			0			0		4	0.000759878			0			0			0			0			0
3	0.00101317			0		1	0.00303951			0			0			0			0			0			0			0		5	0.000607903			0			0		4	0.000759878			0			0		2	0.00151976
2	0.00151976			0			0			0			0			0		1	0.00303951			0			0			0		5	0.000607903		4	0.000759878			0			0			0			0			0
3	0.00101317			0		1	0.00303951		4	0.000759878		5	0.000607903			0			0			0			0			0			0			0			0			0			0			0			0
1	0.00303951			0			0			0		5	0.000607903			0		4	0.000759878			0			0			0		3	0.00101317		2	0.00151976			0			0			0			0			0
4	0.000759878			0			0			0			0		3	0.00101317			0			0			0			0		2	0.00151976		1	0.00303951			0			0			0			0			0
2	0.00151976			0			0		4	0.000759878			0			0			0			0			0			0			0		1	0.00303951			0		5	0.000607903			0			0			0
1	0.00303951			0		2	0.00151976			0			0		5	0.000607903			0			0		4	0.000759878			0			0			0			0		3	0.00101317			0			0			0
2	0.00151976			0			0		5	0.000607903			0			0		1	0.00303951			0			0			0		3	0.00101317			0			0			0			0			0			0
1	0.00303951			0		4	0.000759878			0			0			0		3	0.00101317			0			0			0		2	0.00151976			0			0			0			0			0			0
	0			0			0			0		4	0.000759878			0		5	0.000607903			0			0			0		3	0.00101317		1	0.00303951			0			0			0			0		2	0.00151976
1	0.00303951			0			0			0			0		2	0.00151976			0			0			0			0		3	0.00101317			0			0			0			0			0			0
	0			0		2	0.00151976			0			0		5	0.000607903		3	0.00101317			0			0			0		1	0.00303951			0			0		4	0.000759878			0			0			0
	0		1	0.00303951			0			0			0			0			0		5	0.000607903			0		2	0.00151976		3	0.00101317			0			0		4	0.000759878			0			0			0
	0		5	0.000607903		3	0.00101317			0			0			0			0			0			0			0		1	0.00303951			0			0			0			0			0		2	0.00151976
	0			0			0			0		2	0.00151976			0		4	0.000759878			0			0			0			0			0			0			0			0			0		3	0.00101317
	0			0		5	0.000607903			0			0			0			0		4	0.000759878			0			0		3	0.00101317		1	0.00303951			0			0			0			0		2	0.00151976
	0		5	0.000607903		1	0.00303951			0			0		4	0.000759878			0			0			0			0			0		3	0.00101317			0			0			0			0			0
1	0.00303951			0			0			0			0			0		5	0.000607903			0			0			0		3	0.00101317		2	0.00151976			0			0			0			0			0
	0			0		3	0.00101317			0		4	0.000759878		1	0.00303951			0			0			0			0		5	0.000607903			0			0			0			0		2	0.00151976			0
1	0.00303951			0		3	0.00101317			0			0			0			0			0			0			0			0			0		5	0.000607903			0			0			0			0
1	0.00303951			0		2	0.00151976		3	0.00101317			0			0			0			0			0		4	0.000759878		5	0.000607903			0			0			0			0			0			0
3	0.00101317			0		2	0.00151976			0			0			0		4	0.000759878			0		5	0.000607903			0			0		1	0.00303951			0			0			0			0			0
	0			0		1	0.00303951			0			0			0			0		3	0.00101317			0			0		5	0.000607903			0			0			0			0			0			0
	0		2	0.00151976			0		3	0.00101317		5	0.000607903			0			0			0			0			0			0			0			0		4	0.000759878			0			0			0
	0		5	0.000607903		1	0.00303951			0			0			0		3	0.00101317			0			0			0			0			0			0			0			0		2	0.00151976		4	0.000759878
1	0.00303951			0		5	0.000607903			0			0			0		2	0.00151976			0			0		3	0.00101317			0			0			0			0			0			0		4	0.000759878
	0			0		3	0.00101317			0			0			0		2	0.00151976			0			0			0			0		4	0.000759878			0			0			0		5	0.000607903		1	0.00303951
4	0.000759878			0			0			0		2	0.00151976			0			0			0		3	0.00101317			0			0			0		1	0.00303951			0			0			0			0
	0			0		1	0.00303951		2	0.00151976			0			0			0			0			0		5	0.000607903			0		4	0.000759878			0			0			0			0			0
3	0.00101317			0		2	0.00151976			0			0			0			0		4	0.000759878			0			0			0			0			0			0			0			0		1	0.00303951
2	0.00151976			0			0			0		5	0.000607903			0			0			0			0		1	0.00303951			0		3	0.00101317			0			0			0			0			0
1	0.00303951			0		3	0.00101317			0			0			0			0			0			0		5	0.000607903			0			0			0			0			0			0		4	0.000759878
	0			0			0			0			0			0			0			0			0			0			0		5	0.000607903			0		2	0.00151976			0		1	0.00303951		4	0.000759878
	0			0			0			0			0			0			0		3	0.00101317			0			0		5	0.000607903			0			0			0			0			0		4	0.000759878
3	0.00101317			0			0			0			0			0		2	0.00151976		5	0.000607903			0			0			0			0			0			0			0			0		1	0.00303951
3	0.00101317			0		2	0.00151976			0		4	0.000759878			0			0			0			0			0			0			0			0			0			0		5	0.000607903			0
	0			0		3	0.00101317			0			0			0			0			0			0			0		1	0.00303951			0			0			0			0		4	0.000759878		5	0.000607903
	0			0		3	0.00101317		4	0.000759878			0			0			0			0			0		2	0.00151976			0			0			0			0			0			0			0
3	0.00101317		2	0.00151976			0			0			0			0			0			0			0			0			0			0			0			0		5	0.000607903			0			0
	0			0		2	0.00151976		1	0.00303951			0			0		4	0.000759878			0			0			0			0			0			0			0			0			0			0
4	0.000759878			0			0			0			0			0			0			0		3	0.00101317			0			0			0			0			0			0		2	0.00151976			0
	0			0			0			0		5	0.000607903			0			0			0			0			0			0			0			0			0			0			0		2	0.00151976
3	0.00101317		5	0.000607903		2	0.00151976			0			0			0			0			0			0			0			0			0			0		4	0.000759878			0			0			0
	0			0			0			0		3	0.00101317			0		2	0.00151976			0			0			0			0			0			0			0			0			0			0
	0			0			0		2	0.00151976			0			0			0			0		5	0.000607903			0			0		3	0.00101317			0			0		4	0.000759878		1	0.00303951			0
	0			0		5	0.000607903			0			0			0			0			0			0		2	0.00151976			0		4	0.000759878		1	0.00303951			0			0			0			0
2	0.00151976			0			0		5	0.000607903			0		4	0.000759878			0			0			0			0		1	0.00303951			0			0			0			0			0			0
2	0.00151976			0		5	0.000607903			0			0			0			0			0			0			0			0			0			0		3	0.00101317			0			0		1	0.00303951
	0			0		4	0.000759878			0			0			0		1	0.00303951			0		5	0.000607903			0			0			0			0			0			0			0		3	0.00101317
	0			0		1	0.00303951			0		4	0.000759878			0			0			0			0			0		2	0.00151976			0			0			0			0			0			0
3	0.00101317			0		1	0.00303951			0			0			0			0			0			0			0		2	0.00151976		4	0.000759878			0			0			0			0			0
	0			0			0			0		4	0.000759878			0			0			0			0			0			0			0			0		3	0.00101317			0			0		5	0.000607903
1	0.00303951			0			0		4	0.000759878			0			0			0		5	0.000607903			0			0			0			0			0			0			0			0		2	0.00151976
1	0.00303951		3	0.00101317		4	0.000759878			0			0			0			0			0		5	0.000607903			0			0			0			0			0			0			0			0
1	0.00303951			0		3	0.00101317			0			0			0		2	0.00151976			0			0			0			0			0			0			0			0		5	0.000607903			0
3	0.00101317			0			0			0		4	0.000759878			0			0			0			0		1	0.00303951			0			0		2	0.00151976			0			0			0			0
1	0.00303951			0		2	0.00151976			0			0			0			0		4	0.000759878		3	0.00101317			0			0			0		5	0.000607903			0			0			0			0
4	0.000759878		2	0.00151976		3	0.00101317			0		5	0.000607903			0			0			0			0			0			0			0			0			0			0			0			0
1	0.00303951			0			0			0			0			0			0			0			0			0		2	0.00151976		4	0.000759878			0			0			0			0			0
3	0.00101317			0			0			0			0			0			0			0			0			0		5	0.000607903			0			0			0			0		2	0.00151976			0
	0			0		1	0.00303951			0			0			0			0			0			0			0		4	0.000759878		2	0.00151976		5	0.000607903			0			0			0			0
	0			0			0			0			0			0			0			0			0		3	0.00101317		2	0.00151976		4	0.000759878			0			0			0			0			0
	0			0		4	0.000759878			0		3	0.00101317			0		5	0.000607903			0			0			0			0			0			0			0			0			0			0
	0		2	0.00151976			0		5	0.000607903			0			0			0			0			0			0			0		4	0.000759878			0			0			0		1	0.00303951			0
	0			0			0			0			0			0		5	0.000607903			0			0			0			0			0			0		3	0.00101317		4	0.000759878			0			0
	0			0			0			0		3	0.00101317			0			0			0			0			0			0			0			0			0			0		5	0.000607903			0
	0			0			0			0			0		2	0.00151976			0		5	0.000607903		3	0.00101317		4	0.000759878		1	0.00303951			0			0			0			0			0			0
	0			0		2	0.00151976			0			0		5	0.000607903			0		4	0.000759878			0		1	0.00303951			0		3	0.00101317			0			0			0			0			0
1	0.00303951			0			0		5	0.000607903			0			0		4	0.000759878			0			0			0			0			0			0			0			0		3	0.00101317			0
	0		5	0.000607903			0			0			0			0			0			0			0		3	0.00101317			0			0			0			0			0			0		1	0.00303951
	0			0		5	0.000607903			0			0			0			0		4	0.000759878		3	0.00101317			0		2	0.00151976			0			0			0			0			0			0
	0			0		2	0.00151976		4	0.000759878			0			0			0			0			0		3	0.00101317			0			0			0			0			0		5	0.000607903			0
2	0.00151976			0			0			0			0			0			0		5	0.000607903			0			0			0			0			0		4	0.000759878			0		1	0.00303951			0
2	0.00151976			0		1	0.00303951			0		5	0.000607903			0			0			0			0			0		4	0.000759878			0		3	0.00101317			0			0			0			0
1	0.00303951			0		2	0.00151976		4	0.000759878			0			0			0			0			0			0			0			0			0			0			0			0		3	0.00101317
	0			0			0			0			0			0		4	0.000759878			0		2	0.00151976			0		3	0.00101317			0			0			0			0		5	0.000607903		1	0.00303951
1	0.00303951			0		5	0.000607903			0			0			0			0			0			0			0		3	0.00101317			0			0			0			0			0		2	0.00151976
4	0.000759878		1	0.00303951		2	0.00151976			0			0			0		3	0.00101317			0			0			0			0			0			0			0			0			0			0
	0			0		4	0.000759878			0			0			0		5	0.000607903			0			0		2	0.00151976			0			0			0			0			0			0		1	0.00303951
	0			0		5	0.000607903			0			0			0			0		2	0.00151976		4	0.000759878			0			0		1	0.00303951			0			0			0			0		3	0.00101317
3	0.00101317			0			0			0		5	0.000607903			0			0			0			0			0			0			0			0			0			0			0			0
1	0.00303951		4	0.000759878		2	0.00151976		3	0.00101317			0			0			0			0			0			0			0			0			0			0			0			0			0
	0			0			0		1	0.00303951			0			0			0			0			0			0			0			0			0		3	0.00101317		2	0.00151976		5	0.000607903			0
	0			0		2	0.00151976			0			0			0		3	0.00101317			0			0			0			0		4	0.000759878			0			0			0			0		1	0.00303951
	0			0			0			0			0			0		5	0.000607903			0			0			0		2	0.00151976		3	0.00101317			0			0			0			0			0
4	0.000759878			0			0			0			0			0			0			0			0			0		5	0.000607903			0			0			0		3	0.00101317		1	0.00303951			0
	0			0			0			0			0			0			0		4	0.000759878			0			0		3	0.00101317			0		2	0.00151976			0			0			0			0
2	0.00151976			0			0			0			0			0			0			0			0			0			0		4	0.000759878			0			0			0		5	0.000607903		1	0.00303951
	0			0			0			0			0			0			0			0		5	0.000607903		2	0.00151976		1	0.00303951			0			0			0			0			0			0
4	0.000759878			0		1	0.00303951			0			0			0			0			0			0			0			0			0			0		2	0.00151976		5	0.000607903			0			0
5	0.000607903			0		1	0.00303951		2	0.00151976			0			0			0		4	0.000759878			0			0		3	0.00101317			0			0			0			0			0			0
3	0.00101317		1	0.00303951			0			0			0			0			0			0			0			0			0			0			0			0			0			0		5	0.000607903
	0			0			0			0			0			0			0			0			0			0			0			0			0		4	0.000759878		1	0.00303951		3	0.00101317		5	0.000607903
3	0.00101317		4	0.000759878			0			0			0			0		2	0.00151976			0			0			0			0			0			0			0			0			0		1	0.00303951
3	0.00101317			0		1	0.00303951			0			0			0			0			0			0			0		4	0.000759878		2	0.00151976			0			0			0			0		5	0.000607903
	0			0			0			0			0			0			0		2	0.00151976		3	0.00101317			0			0			0			0			0			0		1	0.00303951		4	0.000759878
2	0.00151976			0			0		4	0.000759878			0			0			0			0			0			0		1	0.00303951			0		5	0.000607903			0			0			0		3	0.00101317
1	0.00303951			0		3	0.00101317			0			0			0			0			0			0			0			0		4	0.000759878			0			0			0		5	0.000607903		2	0.00151976
2	0.00151976			0		5	0.000607903			0			0			0		3	0.00101317			0			0			0		4	0.000759878			0			0			0			0			0			0
	0			0		3	0.00101317			0			0			0		1	0.00303951			0			0			0			0			0			0			0			0			0			0
	0			0			0			0			0		1	0.00303951		5	0.000607903			0			0			0			0		4	0.000759878			0			0			0			0			0
	0			0			0			0			0			0		5	0.000607903			0			0		1	0.00303951		3	0.00101317			0			0			0			0			0			0
3	0.00101317			0		4	0.000759878			0			0		5	0.000607903			0			0			0			0			0		2	0.00151976			0			0			0			0			0
1	0.00303951		3	0.00101317		2	0.00151976			0			0			0			0			0			0			0		5	0.000607903		4	0.000759878			0			0			0			0			0
	0			0		5	0.000607903			0		3	0.00101317			0			0			0			0			0			0			0			0			0			0			0			0
	0			0		3	0.00101317			0			0			0			0		4	0.000759878		1	0.00303951			0		2	0.00151976			0			0			0			0			0			0
	0			0			0			0			0			0		3	0.00101317			0			0			0		5	0.000607903		2	0.00151976			0			0			0			0		1	0.00303951
2	0.00151976			0			0			0			0			0			0			0			0			0		1	0.00303951			0			0		4	0.000759878			0			0		5	0.000607903
	0			0		5	0.000607903			0			0			0			0			0			0			0			0		2	0.00151976			0		4	0.000759878			0			0		3	0.00101317
1	0.00303951			0			0			0			0			0			0		2	0.00151976			0			0		5	0.000607903			0		4	0.000759878			0			0			0			0
	0			0			0		3	0.00101317			0			0			0			0			0			0		1	0.00303951			0			0			0			0			0			0
1	0.00303951			0		3	0.00101317			0			0			0		4	0.000759878			0			0			0			0			0			0			0			0		2	0.00151976		5	0.000607903
4	0.000759878			0		5	0.000607903			0			0			0		3	0.00101317			0			0			0			0			0			0			0			0			0			0
4	0.000759878		1	0.00303951			0		2	0.00151976			0			0			0			0			0			0			0			0			0			0			0			0			0
	0		1	0.00303951		5	0.000607903			0			0			0			0			0			0		3	0.00101317		2	0.00151976			0			0			0			0			0			0
1	0.00303951			0		2	0.00151976			0			0		5	0.000607903		3	0.00101317			0			0			0			0			0			0		4	0.000759878			0			0			0
1	0.00303951			0			0			0			0		5	0.000607903			0			0			0			0			0		2	0.00151976			0			0			0			0			0
1	0.00303951			0			0			0			0			0			0			0		5	0.000607903		3	0.00101317			0		4	0.000759878			0			0			0			0		2	0.00151976
	0		1	0.00303951		4	0.000759878			0			0			0			0			0			0			0			0		2	0.00151976			0			0			0			0			0
	0			0			0			0			0			0			0			0			0			0			0			0			0		5	0.000607903			0		2	0.00151976		1	0.00303951
5	0.000607903		4	0.000759878		1	0.00303951			0			0			0			0			0			0			0			0			0			0			0			0		2	0.00151976			0
1	0.00303951			0			0			0			0			0		2	0.00151976			0			0			0		5	0.000607903		4	0.000759878			0			0			0			0		3	0.00101317
	0			0		2	0.00151976		1	0.00303951			0			0			0			0			0			0		3	0.00101317			0			0			0			0			0			0
	0			0		4	0.000759878			0		3	0.00101317			0			0			0			0			0		2	0.00151976			0			0			0			0		5	0.000607903			0
	0			0			0		4	0.000759878			0			0		3	0.00101317		1	0.00303951			0			0			0			0			0			0			0			0		2	0.00151976
	0			0			0			0			0			0			0		3	0.00101317			0			0			0			0			0		4	0.000759878			0			0		5	0.000607903
1	0.00303951			0			0			0			0			0			0			0			0		3	0.00101317			0			0			0		2	0.00151976			0			0			0
	0		3	0.00101317			0			0		4	0.000759878			0			0			0			0			0			0			0			0			0			0			0			0
	0			0		5	0.000607903			0			0			0			0			0			0			0		3	0.00101317			0			0			0		1	0.00303951			0			0
	0			0			0			0			0			0		2	0.00151976		3	0.00101317			0			0			0			0			0			0			0			0		5	0.000607903
	0			0			0			0			0			0			0			0			0		2	0.00151976		1	0.00303951		4	0.000759878			0			0			0		5	0.000607903			0
4	0.000759878			0			0		1	0.00303951			0			0		5	0.000607903		3	0.00101317			0			0		2	0.00151976			0			0			0			0			0			0
1	0.00303951			0		2	0.00151976			0			0			0			0			0			0			0		3	0.00101317			0			0			0			0			0		4	0.000759878
3	0.00101317			0		4	0.000759878			0			0			0			0			0			0			0			0			0			0			0			0			0			0
	0			0			0			0			0		4	0.000759878			0			0			0			0		3	0.00101317		1	0.00303951			0			0			0			0			0
	0			0		5	0.000607903			0			0			0		3	0.00101317			0			0			0		1	0.00303951			0			0		2	0.00151976			0			0			0
2	0.00151976			0		1	0.00303951		4	0.000759878			0			0			0			0			0			0			0			0			0		3	0.00101317			0			0			0
2	0.00151976			0		1	0.00303951			0			0			0		3	0.00101317		5	0.000607903			0			0		4	0.000759878			0			0			0			0			0			0
1	0.00303951			0		5	0.000607903			0			0			0			0			0			0			0			0			0		2	0.00151976		3	0.00101317			0			0			0
4	0.000759878			0		1	0.00303951		3	0.00101317			0			0		5	0.000607903			0			0		2	0.00151976			0			0			0			0			0			0			0
3	0.00101317		4	0.000759878			0			0			0			0			0		5	0.000607903			0			0			0			0			0			0			0			0			0
5	0.000607903			0			0			0			0			0			0			0			0			0		4	0.000759878		3	0.00101317			0			0			0			0			0
1	0.00303951			0		2	0.00151976			0			0			0		4	0.000759878			0			0			0			0			0			0			0			0			0		3	0.00101317
1	0.00303951			0		5	0.000607903			0			0			0			0			0			0			0			0			0			0			0			0			0			0
	0			0			0			0			0		5	0.000607903			0			0			0		1	0.00303951			0		3	0.00101317		2	0.00151976			0			0			0			0
5	0.000607903			0			0			0			0			0		3	0.00101317			0			0			0			0		2	0.00151976			0			0			0			0			0
	0			0		1	0.00303951			0			0		2	0.00151976			0			0			0			0		3	0.00101317			0			0			0			0			0		5	0.000607903
1	0.00303951			0			0			0			0		2	0.00151976			0			0			0			0		3	0.00101317		4	0.000759878		5	0.000607903			0			0			0			0
	0			0		1	0.00303951		2	0.00151976			0			0			0			0			0			0		3	0.00101317			0			0			0			0			0			0
	0		5	0.000607903			0			0		3	0.00101317			0			0			0			0		4	0.000759878		2	0.00151976		1	0.00303951			0			0			0			0			0
4	0.000759878			0		3	0.00101317			0			0			0			0			0			0			0		5	0.000607903			0			0			0			0			0			0
	0			0		1	0.00303951		2	0.00151976			0			0			0			0			0			0			0			0			0			0			0		4	0.000759878		5	0.000607903
4	0.000759878			0		1	0.00303951			0			0			0			0		2	0.00151976		5	0.000607903			0		3	0.00101317			0			0			0			0			0			0
	0			0			0			0			0			0			0		2	0.00151976			0			0			0			0		1	0.00303951		5	0.000607903			0			0		3	0.00101317
	0		4	0.000759878		1	0.00303951		2	0.00151976			0			0			0			0			0			0			0			0			0			0			0		3	0.00101317			0
1	0.00303951		4	0.000759878			0			0			0			0			0			0			0		5	0.000607903			0			0			0			0			0			0		2	0.00151976
2	0.00151976			0		5	0.000607903			0			0			0			0			0			0			0			0			0			0			0			0			0		3	0.00101317
	0		1	0.00303951			0			0			0			0			0			0			0			0			0			0			0			0			0		3	0.00101317		2	0.00151976
1	0.00303951		5	0.000607903		2	0.00151976			0			0			0			0			0			0			0		3	0.00101317			0			0			0			0			0			0
	0			0			0			0			0		1	0.00303951			0			0		5	0.000607903		4	0.000759878		3	0.00101317			0			0			0			0			0			0
1	0.00303951		3	0.00101317		5	0.000607903			0			0			0			0			0			0		2	0.00151976			0		4	0.000759878			0			0			0			0			0
	0			0			0			0			0		2	0.00151976		4	0.000759878			0		5	0.000607903			0		1	0.00303951		3	0.00101317			0			0			0			0			0
2	0.00151976			0		4	0.000759878		5	0.000607903			0			0			0			0			0			0			0			0			0		3	0.00101317			0			0			0
1	0.00303951			0		3	0.00101317			0			0			0		2	0.00151976		4	0.000759878			0			0			0			0			0			0			0			0		5	0.000607903
2	0.00151976		5	0.000607903		3	0.00101317			0			0			0			0			0			0			0			0			0			0		1	0.00303951			0			0			0
	0			0			0		2	0.00151976			0			0		5	0.000607903		4	0.000759878			0			0			0		1	0.00303951			0			0			0			0		3	0.00101317
5	0.000607903			0		2	0.00151976			0			0			0			0			0			0			0			0			0			0			0			0			0		1	0.00303951
1	0.00303951			0		2	0.00151976			0			0			0			0			0		5	0.000607903			0		3	0.00101317			0			0			0			0			0		4	0.000759878
1	0.00303951			0			0			0			0			0			0			0		2	0.00151976			0			0			0			0			0			0			0		5	0.000607903
2	0.00151976			0			0		3	0.00101317			0		5	0.000607903			0			0			0			0			0			0			0			0			0			0		4	0.000759878
1	0.00303951			0		2	0.00151976			0			0			0			0			0			0			0		3	0.00101317			0		4	0.000759878			0			0			0		5	0.000607903
2	0.00151976			0			0			0			0			0			0		5	0.000607903			0			0		1	0.00303951		4	0.000759878			0			0			0			0		3	0.00101317
2	0.00151976			0		5	0.000607903			0			0			0			0			0			0			0		3	0.00101317			0			0		4	0.000759878			0			0		1	0.00303951
	0		1	0.00303951			0			0			0			0			0			0			0			0			0			0			0		5	0.000607903		3	0.00101317			0			0
1	0.00303951			0		3	0.00101317			0			0			0			0			0			0			0		4	0.000759878			0			0			0			0			0			0
1	0.00303951			0			0			0			0			0		4	0.000759878			0			0		5	0.000607903			0			0		2	0.00151976			0			0			0			0
1	0.00303951			0		2	0.00151976			0			0			0		3	0.00101317			0			0			0		5	0.000607903			0			0			0			0			0			0
	0		3	0.00101317			0			0			0			0			0			0			0			0			0			0			0		5	0.000607903			0			0		1	0.00303951
4	0.000759878		3	0.00101317			0			0			0			0			0		2	0.00151976			0			0		5	0.000607903			0			0			0			0			0			0
	0			0			0		4	0.000759878			0			0			0			0		1	0.00303951			0		2	0.00151976		5	0.000607903			0			0			0			0			0
	0		2	0.00151976			0			0			0		5	0.000607903			0			0			0		4	0.000759878			0			0			0			0		3	0.00101317			0			0
	0		3	0.00101317			0			0		5	0.000607903			0			0			0			0			0			0			0			0			0		4	0.000759878			0			0
1	0.00303951			0			0			0			0			0		3	0.00101317			0			0		4	0.000759878		5	0.000607903		2	0.00151976			0			0			0			0			0
	0			0		5	0.000607903			0			0			0		1	0.00303951		2	0.00151976			0			0			0			0			0			0			0			0			0
	0			0		5	0.000607903			0			0			0		4	0.000759878			0			0			0		3	0.00101317			0		1	0.00303951			0			0		2	0.00151976			0
	0			0		3	0.00101317			0			0			0			0		2	0.00151976			0			0		5	0.000607903			0			0			0			0			0		1	0.00303951
4	0.000759878		3	0.00101317		1	0.00303951			0			0			0			0			0			0			0			0		5	0.000607903			0		2	0.00151976			0			0			0
1	0.00303951		3	0.00101317		2	0.00151976			0			0			0			0			0			0			0		4	0.000759878			0			0			0			0			0			0
	0			0		4	0.000759878			0			0			0			0			0		5	0.000607903			0			0			0		1	0.00303951			0			0		3	0.00101317			0
1	0.00303951			0			0			0			0		3	0.00101317			0		5	0.000607903			0		2	0.00151976			0			0			0		4	0.000759878			0			0			0
1	0.00303951			0		5	0.000607903			0			0			0			0			0			0			0		4	0.000759878			0			0			0			0			0			0
	0			0			0			0			0			0			0			0			0			0			0			0		3	0.00101317		5	0.000607903		4	0.000759878			0			0
	0		5	0.000607903		2	0.00151976			0			0			0			0			0			0		1	0.00303951			0			0		4	0.000759878			0			0			0			0
2	0.00151976			0			0			0		3	0.00101317			0			0			0			0			0			0			0			0			0			0			0			0
5	0.000607903			0		3	0.00101317			0			0			0			0			0		2	0.00151976		1	0.00303951			0			0			0			0			0			0			0
2	0.00151976			0			0		3	0.00101317			0			0		4	0.000759878			0		5	0.000607903			0			0			0			0			0			0			0			0
2	0.00151976			0		3	0.00101317			0			0			0			0			0			0		1	0.00303951			0		4	0.000759878			0			0			0			0			0
3	0.00101317		2	0.00151976			0			0			0			0		5	0.000607903			0		4	0.000759878			0			0		1	0.00303951			0			0			0			0			0
	0		2	0.00151976			0			0		5	0.000607903			0			0			0			0		1	0.00303951		4	0.000759878			0			0			0			0			0			0
	0		1	0.00303951			0			0		2	0.00151976			0			0			0		5	0.000607903			0			0			0			0		4	0.000759878			0			0			0
1	0.00303951			0		3	0.00101317			0			0			0		4	0.000759878		2	0.00151976			0			0		5	0.000607903			0			0			0			0			0			0
	0			0		4	0.000759878			0			0			0		3	0.00101317			0			0		2	0.00151976		1	0.00303951			0			0			0			0		5	0.000607903			0
4	0.000759878			0		3	0.00101317			0			0			0			0			0			0			0			0			0			0			0			0			0		2	0.00151976
	0			0			0			0			0		1	0.00303951			0			0			0			0			0			0			0		5	0.000607903			0		4	0.000759878			0
1	0.00303951			0			0			0			0			0			0			0		4	0.000759878			0			0		5	0.000607903			0			0			0			0			0
1	0.00303951			0		5	0.000607903			0		4	0.000759878			0		2	0.00151976			0			0			0			0			0			0			0			0			0			0
5	0.000607903			0			0			0		3	0.00101317			0			0			0		1	0.00303951			0			0			0			0			0			0			0		4	0.000759878
	0			0			0			0			0			0		3	0.00101317			0			0			0			0			0			0		5	0.000607903		4	0.000759878			0		2	0.00151976
	0			0			0			0			0			0		1	0.00303951			0			0			0		4	0.000759878			0			0			0			0			0		5	0.000607903
1	0.00303951			0			0			0			0			0			0			0			0		2	0.00151976		4	0.000759878			0			0		5	0.000607903			0			0		3	0.00101317
5	0.000607903			0			0			0		4	0.000759878			0			0		3	0.00101317			0		1	0.00303951			0			0			0			0			0			0			0
1	0.00303951			0			0			0			0			0		5	0.000607903			0			0			0			0			0			0			0			0			0			0
4	0.000759878			0			0			0			0			0			0			0			0		2	0.00151976		5	0.000607903			0		3	0.00101317			0			0			0			0
3	0.00101317		2	0.00151976			0			0			0			0			0			0			0			0			0			0			0			0			0			0		4	0.000759878
3	0.00101317		4	0.000759878			0			0			0			0		5	0.000607903			0			0		1	0.00303951			0			0			0			0			0			0			0
	0			0		5	0.000607903			0		1	0.00303951			0			0			0			0			0			0			0			0			0			0		4	0.000759878		3	0.00101317
	0			0			0		5	0.000607903			0			0			0		1	0.00303951		3	0.00101317			0			0			0			0		4	0.000759878			0			0		2	0.00151976
	0			0		4	0.000759878			0			0			0		1	0.00303951			0			0			0		5	0.000607903			0		2	0.00151976			0			0			0		3	0.00101317
1	0.00303951			0			0			0			0			0		2	0.00151976			0			0			0			0			0		5	0.000607903		4	0.000759878			0			0		3	0.00101317
5	0.000607903			0		2	0.00151976			0		3	0.00101317			0		4	0.000759878			0			0			0		1	0.00303951			0			0			0			0			0			0
1	0.00303951		2	0.00151976			0			0			0			0		3	0.00101317			0			0			0			0			0			0			0			0			0		5	0.000607903
5	0.000607903			0		2	0.00151976		1	0.00303951			0			0			0			0			0		4	0.000759878			0			0		3	0.00101317			0			0			0			0
	0			0		3	0.00101317			0			0			0			0			0		4	0.000759878		1	0.00303951			0		2	0.00151976			0			0			0		5	0.000607903			0
1	0.00303951		4	0.000759878			0		2	0.00151976			0			0		5	0.000607903			0			0			0			0			0			0			0			0			0		3	0.00101317
1	0.00303951		2	0.00151976		4	0.000759878			0			0			0			0		5	0.000607903			0			0			0			0			0			0			0			0			0
	0		5	0.000607903		4	0.000759878			0			0			0		3	0.00101317			0		1	0.00303951			0			0			0		2	0.00151976			0			0			0			0
5	0.000607903			0		1	0.00303951			0			0		3	0.00101317			0			0			0			0			0			0			0		4	0.000759878			0			0			0
1	0.00303951			0		5	0.000607903			0			0			0		3	0.00101317			0			0			0			0			0			0		2	0.00151976		4	0.000759878			0			0
2	0.00151976			0			0		4	0.000759878			0			0			0			0			0			0			0			0			0		3	0.00101317			0		5	0.000607903			0
	0			0			0			0			0			0			0			0		5	0.000607903			0		4	0.000759878		1	0.00303951			0			0			0			0			0
	0			0			0			0			0			0		1	0.00303951		4	0.000759878			0			0			0			0			0		5	0.000607903			0		3	0.00101317		2	0.00151976
	0			0		2	0.00151976		1	0.00303951			0			0			0			0			0			0		4	0.000759878			0			0			0			0		5	0.000607903			0
2	0.00151976		3	0.00101317			0		5	0.000607903		4	0.000759878			0			0			0			0			0			0		1	0.00303951			0			0			0			0			0
	0			0		2	0.00151976			0			0		3	0.00101317			0			0			0			0			0		5	0.000607903			0			0			0			0			0
	0		2	0.00151976		3	0.00101317			0		4	0.000759878			0			0			0			0			0			0			0			0		1	0.00303951			0			0		5	0.000607903
	0			0			0			0			0			0		2	0.00151976			0			0			0		3	0.00101317			0			0		5	0.000607903			0		4	0.000759878			0
1	0.00303951		3	0.00101317			0			0			0			0			0			0			0			0			0			0			0			0			0			0		2	0.00151976
1	0.00303951			0			0			0			0			0			0			0			0			0		3	0.00101317		2	0.00151976			0			0			0			0			0
	0			0			0		1	0.00303951			0		2	0.00151976			0			0			0			0		3	0.00101317			0			0			0			0			0			0
4	0.000759878		5	0.000607903		2	0.00151976			0			0			0			0			0			0		1	0.00303951			0		3	0.00101317			0			0			0			0			0
4	0.000759878		5	0.000607903		2	0.00151976			0			0			0			0			0			0		1	0.00303951			0		3	0.00101317			0			0			0			0			0
1	0.00303951			0			0			0			0			0			0			0			0			0		5	0.000607903			0			0			0			0			0			0
3	0.00101317			0			0			0			0			0			0			0		4	0.000759878			0		1	0.00303951			0			0			0			0			0		5	0.000607903
1	0.00303951			0			0			0			0		4	0.000759878			0			0			0			0			0		2	0.00151976			0			0			0			0		5	0.000607903
1	0.00303951			0		2	0.00151976			0			0			0			0			0			0			0			0			0			0			0			0			0		3	0.00101317
2	0.00151976			0		1	0.00303951			0			0			0			0			0			0			0		5	0.000607903		4	0.000759878			0			0			0			0			0
	0			0			0			0			0			0			0			0		5	0.000607903			0		1	0.00303951			0		2	0.00151976			0			0			0			0
4	0.000759878			0		3	0.00101317			0			0		1	0.00303951			0			0			0			0		2	0.00151976			0			0			0			0		5	0.000607903			0
	0		5	0.000607903		1	0.00303951			0			0			0		3	0.00101317			0			0			0			0			0			0			0			0		2	0.00151976			0
3	0.00101317			0			0			0			0			0		2	0.00151976		4	0.000759878			0			0			0		1	0.00303951			0			0			0			0			0
3	0.00101317			0			0		1	0.00303951			0			0			0			0			0			0			0		4	0.000759878			0			0			0			0		5	0.000607903
5	0.000607903			0			0			0			0			0		4	0.000759878			0			0			0			0		1	0.00303951			0		3	0.00101317		2	0.00151976			0			0
1	0.00303951			0		3	0.00101317			0			0			0			0			0			0			0		4	0.000759878			0			0			0			0			0		2	0.00151976
4	0.000759878		5	0.000607903			0			0			0			0			0			0			0			0		2	0.00151976		1	0.00303951		3	0.00101317			0			0			0			0
	0			0			0			0			0			0		2	0.00151976			0			0			0			0		5	0.000607903			0			0			0			0		1	0.00303951
	0		4	0.000759878			0			0			0			0			0			0			0			0			0			0			0			0			0		5	0.000607903		1	0.00303951
1	0.00303951			0			0			0			0			0			0		4	0.000759878		5	0.000607903		2	0.00151976		3	0.00101317			0			0			0			0			0			0
1	0.00303951			0			0			0			0			0			0		3	0.00101317		2	0.00151976		5	0.000607903			0		4	0.000759878			0			0			0			0			0
3	0.00101317			0			0		5	0.000607903			0			0			0		2	0.00151976			0			0			0			0			0			0			0		4	0.000759878			0
4	0.000759878			0			0			0			0			0			0			0			0			0		2	0.00151976			0			0			0			0		5	0.000607903		1	0.00303951
	0			0			0			0			0			0			0			0		3	0.00101317			0			0			0			0			0			0		2	0.00151976			0
4	0.000759878		3	0.00101317			0			0			0			0			0			0			0		5	0.000607903			0			0			0			0			0			0			0
	0			0			0			0			0		3	0.00101317			0		5	0.000607903			0			0		1	0.00303951			0		2	0.00151976			0			0			0			0
1	0.00303951			0			0			0			0			0		5	0.000607903			0			0			0			0			0			0			0			0			0		2	0.00151976
1	0.00303951			0		5	0.000607903			0			0			0			0			0			0		3	0.00101317		2	0.00151976			0			0			0			0			0		4	0.000759878
	0		3	0.00101317		2	0.00151976			0			0			0			0			0			0			0		5	0.000607903			0			0			0			0			0		1	0.00303951
2	0.00151976			0			0			0		1	0.00303951			0			0		4	0.000759878			0			0			0			0			0			0			0			0			0
5	0.000607903			0			0			0			0		4	0.000759878		2	0.00151976			0			0			0			0			0			0			0			0			0			0
1	0.00303951			0			0			0			0			0			0			0		3	0.00101317		4	0.000759878			0		2	0.00151976		5	0.000607903			0			0			0			0
	0		4	0.000759878			0		2	0.00151976			0			0			0			0			0			0			0			0			0		3	0.00101317			0			0			0
3	0.00101317			0		1	0.00303951			0			0		4	0.000759878			0			0			0		5	0.000607903			0		2	0.00151976			0			0			0			0			0
3	0.00101317			0			0			0			0			0			0			0			0			0		4	0.000759878			0			0		5	0.000607903			0			0			0
2	0.00151976			0			0			0			0			0		5	0.000607903			0			0			0			0			0			0		4	0.000759878			0			0			0
1	0.00303951			0			0			0			0		2	0.00151976			0			0		3	0.00101317			0		4	0.000759878			0			0			0			0			0		5	0.000607903
1	0.00303951			0			0			0			0			0			0			0			0			0		5	0.000607903		4	0.000759878			0		2	0.00151976			0			0			0
1	0.00303951		2	0.00151976			0			0			0			0			0		4	0.000759878			0			0		3	0.00101317			0			0		5	0.000607903			0			0			0
2	0.00151976			0			0			0			0			0			0			0			0			0		4	0.000759878		5	0.000607903			0			0			0			0		1	0.00303951
4	0.000759878			0			0			0			0			0		2	0.00151976			0			0			0		1	0.00303951			0			0			0			0			0		3	0.00101317
2	0.00151976			0			0			0		4	0.000759878			0			0			0			0			0		1	0.00303951			0		5	0.000607903		3	0.00101317			0			0			0
	0		2	0.00151976		5	0.000607903			0			0		4	0.000759878			0			0			0			0			0			0			0			0			0			0		1	0.00303951
2	0.00151976			0			0		4	0.000759878		3	0.00101317			0			0			0			0			0			0			0			0		5	0.000607903			0			0			0
5	0.000607903			0			0			0			0			0			0			0			0			0		3	0.00101317			0		1	0.00303951			0			0		4	0.000759878			0
	0		4	0.000759878		1	0.00303951		2	0.00151976			0			0			0			0			0			0		5	0.000607903			0			0			0			0			0		3	0.00101317
1	0.00303951			0			0			0			0			0			0			0			0			0		4	0.000759878			0			0			0			0			0			0
1	0.00303951			0			0			0			0			0			0			0			0			0		4	0.000759878			0			0		5	0.000607903			0		3	0.00101317			0
2	0.00151976			0		5	0.000607903		1	0.00303951			0			0			0			0			0			0			0			0			0			0			0			0		4	0.000759878
2	0.00151976			0		1	0.00303951			0			0			0			0			0			0			0			0		5	0.000607903			0			0			0			0			0
	0		4	0.000759878			0			0		5	0.000607903			0			0		3	0.00101317			0			0		2	0.00151976			0			0			0			0		1	0.00303951			0
1	0.00303951			0		5	0.000607903			0			0			0		2	0.00151976			0			0			0		4	0.000759878			0			0			0			0			0			0
2	0.00151976			0		1	0.00303951			0			0		5	0.000607903			0		3	0.00101317			0			0		4	0.000759878			0			0			0			0			0			0
2	0.00151976		3	0.00101317			0			0			0			0			0			0			0			0		1	0.00303951			0			0			0			0			0			0
2	0.00151976		3	0.00101317			0			0			0			0			0			0			0			0		1	0.00303951			0			0			0			0			0			0
3	0.00101317		1	0.00303951		2	0.00151976			0			0			0			0			0			0			0			0			0			0			0			0			0			0
	0.366717	0	230	0.103191	0	425	0.224772	0	164	0.0721884	0	163	0.0487335	0	125	0.0444276	0	277	0.10157	0	174	0.0516211	0	155	0.0459473	0	152	0.0863222	0	395	0.175127	0	240	0.118592	0	100	0.0507092	0	210	0.0574975	0	69	0.0203647	0	187	0.0690476	0	319	0.163273
[truncated: 12 more columns]

## Sheet: B WRI
		Q_18_loca_taken	Nº Total		Constant	N	Q5Jagu	WRI		Q5Gia_ot			Q5Pink_d			Q5Grey_do			Q5Neo_ot			Q5Cock_ro			Q5Black_c			Q5white_ca			Q5Uaka			Q5Spid			Q5red_ma			Q5How_mon			Q5brow_cap			Q5Tapi			Q5Whi_pec
Visited	Madre de Dios	Rainforest	4	1	1	108	1	0.00925926		4	0.00231481			#DIV/0!			#DIV/0!			#DIV/0!		2	0.00462963			#DIV/0!			#DIV/0!			#DIV/0!			#DIV/0!			#DIV/0!			#DIV/0!			#DIV/0!			#DIV/0!
Visited	Madre de Dios	Rainforest	17	2	1	108	1	0.00925926		2	0.00462963			#DIV/0!			#DIV/0!			#DIV/0!			#DIV/0!			#DIV/0!			#DIV/0!		3	0.00308642			#DIV/0!		5	0.00185185			#DIV/0!			#DIV/0!		4	0.00231481
Visited	Madre de Dios	Rainforest	5	3	1	108	1	0.00925926		5	0.00185185			#DIV/0!			#DIV/0!			#DIV/0!			#DIV/0!			#DIV/0!			#DIV/0!			#DIV/0!			#DIV/0!			#DIV/0!			#DIV/0!			#DIV/0!		3	0.00308642
Visited	Madre de Dios	Rainforest	16	4	1	108		#DIV/0!			#DIV/0!			#DIV/0!		5	0.00185185			#DIV/0!			#DIV/0!			#DIV/0!			#DIV/0!		4	0.00231481			#DIV/0!			#DIV/0!			#DIV/0!			#DIV/0!			#DIV/0!
Visited	Madre de Dios	Rainforest	27	5	1	108	2	0.00462963			#DIV/0!		5	0.00185185			#DIV/0!			#DIV/0!			#DIV/0!		4	0.00231481			#DIV/0!			#DIV/0!			#DIV/0!			#DIV/0!			#DIV/0!			#DIV/0!			#DIV/0!
Visited	Madre de Dios	Rainforest	26	6	1	108	1	0.00925926		4	0.00231481		2	0.00462963			#DIV/0!			#DIV/0!			#DIV/0!			#DIV/0!			#DIV/0!			#DIV/0!			#DIV/0!			#DIV/0!			#DIV/0!			#DIV/0!		5	0.00185185
Visited	Madre de Dios	Rainforest	34	7	1	108	4	0.00231481			#DIV/0!			#DIV/0!		5	0.00185185			#DIV/0!			#DIV/0!			#DIV/0!			#DIV/0!		1	0.00925926			#DIV/0!			#DIV/0!			#DIV/0!			#DIV/0!			#DIV/0!
Visited	Madre de Dios	Rainforest	12	8	1	108	1	0.00925926			#DIV/0!			#DIV/0!			#DIV/0!			#DIV/0!		5	0.00185185			#DIV/0!			#DIV/0!			#DIV/0!			#DIV/0!		3	0.00308642			#DIV/0!			#DIV/0!			#DIV/0!
Visited	Madre de Dios	Rainforest	30	9	1	108	2	0.00462963			#DIV/0!			#DIV/0!			#DIV/0!		3	0.00308642			#DIV/0!			#DIV/0!			#DIV/0!			#DIV/0!		4	0.00231481			#DIV/0!			#DIV/0!			#DIV/0!			#DIV/0!
Visited	Madre de Dios	Rainforest	89	10	1	108		#DIV/0!			#DIV/0!			#DIV/0!			#DIV/0!		5	0.00185185			#DIV/0!			#DIV/0!			#DIV/0!			#DIV/0!			#DIV/0!		2	0.00462963		4	0.00231481			#DIV/0!			#DIV/0!		3
Visited	Madre de Dios	Rainforest	145	11	1	108	1	0.00925926		3	0.00308642		2	0.00462963			#DIV/0!			#DIV/0!			#DIV/0!			#DIV/0!			#DIV/0!			#DIV/0!			#DIV/0!			#DIV/0!			#DIV/0!			#DIV/0!			#DIV/0!
Visited	Madre de Dios	Rainforest	166	12	1	108	5	0.00185185		4	0.00231481			#DIV/0!		1	0.00925926			#DIV/0!			#DIV/0!			#DIV/0!			#DIV/0!			#DIV/0!			#DIV/0!			#DIV/0!		3	0.00308642			#DIV/0!			#DIV/0!
Visited	Madre de Dios	Rainforest	39	13	1	108		#DIV/0!		5	0.00185185			#DIV/0!			#DIV/0!			#DIV/0!		3	0.00308642			#DIV/0!			#DIV/0!		4	0.00231481			#DIV/0!			#DIV/0!			#DIV/0!			#DIV/0!		1	0.00925926
Visited	Madre de Dios	Rainforest	14	14	1	108		#DIV/0!			#DIV/0!		5	0.00185185			#DIV/0!		4	0.00231481		2	0.00462963			#DIV/0!			#DIV/0!			#DIV/0!			#DIV/0!		3	0.00308642			#DIV/0!			#DIV/0!			#DIV/0!
Visited	Madre de Dios	Rainforest	204	15	1	108	1	0.00925926		4	0.00231481		2	0.00462963			#DIV/0!			#DIV/0!			#DIV/0!			#DIV/0!			#DIV/0!			#DIV/0!			#DIV/0!			#DIV/0!			#DIV/0!			#DIV/0!			#DIV/0!
Visited	Madre de Dios	Rainforest	32	16	1	108	1	0.00925926			#DIV/0!		3	0.00308642			#DIV/0!			#DIV/0!			#DIV/0!			#DIV/0!			#DIV/0!			#DIV/0!			#DIV/0!			#DIV/0!			#DIV/0!			#DIV/0!			#DIV/0!
Visited	Madre de Dios	Rainforest	40	17	1	108	1	0.00925926		2	0.00462963		3	0.00308642			#DIV/0!			#DIV/0!			#DIV/0!			#DIV/0!			#DIV/0!			#DIV/0!		4	0.00231481			#DIV/0!			#DIV/0!			#DIV/0!			#DIV/0!
Visited	Loreto	Loreto_Int	156	18	1	108	4	0.00231481			#DIV/0!		3	0.00308642		2	0.00462963			#DIV/0!			#DIV/0!			#DIV/0!			#DIV/0!			#DIV/0!			#DIV/0!		1	0.00925926			#DIV/0!			#DIV/0!			#DIV/0!		5
Visited	Loreto	Loreto_Int	146	19	1	108		#DIV/0!		4	0.00231481		2	0.00462963		3	0.00308642			#DIV/0!			#DIV/0!			#DIV/0!		5	0.00185185			#DIV/0!			#DIV/0!			#DIV/0!			#DIV/0!			#DIV/0!			#DIV/0!
Visited	Loreto	Loreto_Int	11	20	1	108	1	0.00925926		2	0.00462963		4	0.00231481			#DIV/0!			#DIV/0!			#DIV/0!			#DIV/0!			#DIV/0!		3	0.00308642			#DIV/0!			#DIV/0!			#DIV/0!			#DIV/0!			#DIV/0!
Visited	Loreto	Loreto_Int	125	21	1	108		#DIV/0!			#DIV/0!			#DIV/0!			#DIV/0!			#DIV/0!			#DIV/0!			#DIV/0!			#DIV/0!			#DIV/0!		1	0.00925926			#DIV/0!			#DIV/0!		5	0.00185185			#DIV/0!
Visited	Loreto	Loreto_Int	128	22	1	108		#DIV/0!			#DIV/0!		5	0.00185185			#DIV/0!			#DIV/0!		3	0.00308642			#DIV/0!			#DIV/0!			#DIV/0!		1	0.00925926			#DIV/0!			#DIV/0!			#DIV/0!			#DIV/0!
Visited	Loreto	Loreto_Int	129	23	1	108		#DIV/0!			#DIV/0!		4	0.00231481		1	0.00925926			#DIV/0!		3	0.00308642			#DIV/0!			#DIV/0!			#DIV/0!			#DIV/0!		2	0.00462963			#DIV/0!			#DIV/0!			#DIV/0!		5
Visited	Loreto	Loreto_Int	130	24	1	108		#DIV/0!			#DIV/0!		3	0.00308642		2	0.00462963			#DIV/0!		4	0.00231481			#DIV/0!		5	0.00185185			#DIV/0!			#DIV/0!			#DIV/0!			#DIV/0!			#DIV/0!			#DIV/0!
Visited	Loreto	Loreto_Int	132	25	1	108		#DIV/0!			#DIV/0!			#DIV/0!			#DIV/0!			#DIV/0!			#DIV/0!			#DIV/0!			#DIV/0!		2	0.00462963			#DIV/0!		4	0.00231481		5	0.00185185		1	0.00925926		3	0.00308642
Visited	Loreto	Loreto_Int	133	26	1	108	1	0.00925926			#DIV/0!		2	0.00462963		5	0.00185185			#DIV/0!			#DIV/0!		3	0.00308642		4	0.00231481			#DIV/0!			#DIV/0!			#DIV/0!			#DIV/0!			#DIV/0!			#DIV/0!
Visited	Loreto	Loreto_Int	137	27	1	108	3	0.00308642			#DIV/0!			#DIV/0!		2	0.00462963			#DIV/0!			#DIV/0!			#DIV/0!			#DIV/0!			#DIV/0!		5	0.00185185			#DIV/0!		1	0.00925926			#DIV/0!			#DIV/0!
Visited	Loreto	Loreto_Int	138	28	1	108	5	0.00185185			#DIV/0!		2	0.00462963			#DIV/0!			#DIV/0!			#DIV/0!			#DIV/0!		3	0.00308642			#DIV/0!			#DIV/0!			#DIV/0!			#DIV/0!			#DIV/0!			#DIV/0!
Visited	Loreto	Loreto_Int	141	29	1	108		#DIV/0!			#DIV/0!		1	0.00925926			#DIV/0!			#DIV/0!		2	0.00462963			#DIV/0!			#DIV/0!			#DIV/0!			#DIV/0!			#DIV/0!			#DIV/0!			#DIV/0!			#DIV/0!
Visited	Loreto	Loreto_Int	142	30	1	108		#DIV/0!			#DIV/0!		5	0.00185185			#DIV/0!		1	0.00925926		4	0.00231481			#DIV/0!			#DIV/0!			#DIV/0!		3	0.00308642		2	0.00462963			#DIV/0!			#DIV/0!			#DIV/0!
Visited	Loreto	Loreto_Int	150	31	1	108		#DIV/0!		3	0.00308642			#DIV/0!			#DIV/0!			#DIV/0!			#DIV/0!			#DIV/0!		1	0.00925926			#DIV/0!			#DIV/0!			#DIV/0!		5	0.00185185			#DIV/0!			#DIV/0!
Visited	Loreto	Loreto_Int	161	32	1	108		#DIV/0!		4	0.00231481		3	0.00308642			#DIV/0!		5	0.00185185		1	0.00925926			#DIV/0!			#DIV/0!			#DIV/0!			#DIV/0!			#DIV/0!			#DIV/0!			#DIV/0!			#DIV/0!
Visited	Loreto	Loreto_Int	163	33	1	108		#DIV/0!			#DIV/0!		3	0.00308642			#DIV/0!			#DIV/0!			#DIV/0!			#DIV/0!			#DIV/0!			#DIV/0!		2	0.00462963		4	0.00231481			#DIV/0!			#DIV/0!			#DIV/0!
Visited	Loreto	Loreto_Int	1	34	1	108	5	0.00185185		4	0.00231481			#DIV/0!			#DIV/0!			#DIV/0!			#DIV/0!			#DIV/0!			#DIV/0!			#DIV/0!			#DIV/0!			#DIV/0!			#DIV/0!			#DIV/0!			#DIV/0!
Visited	Loreto	Loreto_Int	20	35	1	108	1	0.00925926		2	0.00462963			#DIV/0!			#DIV/0!			#DIV/0!			#DIV/0!			#DIV/0!			#DIV/0!			#DIV/0!			#DIV/0!			#DIV/0!			#DIV/0!			#DIV/0!			#DIV/0!
Visited	Loreto	Loreto_Int	21	36	1	108	1	0.00925926			#DIV/0!			#DIV/0!			#DIV/0!			#DIV/0!			#DIV/0!			#DIV/0!			#DIV/0!			#DIV/0!			#DIV/0!			#DIV/0!		4	0.00231481			#DIV/0!		3	0.00308642
Visited	Loreto	Loreto_Int	18	37	1	108		#DIV/0!			#DIV/0!			#DIV/0!			#DIV/0!			#DIV/0!		4	0.00231481			#DIV/0!			#DIV/0!			#DIV/0!			#DIV/0!			#DIV/0!			#DIV/0!			#DIV/0!		5	0.00185185
Visited	Loreto	Loreto_Int	165	38	1	108		#DIV/0!			#DIV/0!		2	0.00462963			#DIV/0!			#DIV/0!		5	0.00185185			#DIV/0!		4	0.00231481			#DIV/0!			#DIV/0!			#DIV/0!			#DIV/0!			#DIV/0!			#DIV/0!
Visited	Loreto	CREA	210	39	1	108		#DIV/0!			#DIV/0!		5	0.00185185			#DIV/0!			#DIV/0!			#DIV/0!			#DIV/0!			#DIV/0!		2	0.00462963		1	0.00925926			#DIV/0!			#DIV/0!			#DIV/0!			#DIV/0!
Visited	Loreto	CREA	219	40	1	108		#DIV/0!			#DIV/0!			#DIV/0!		4	0.00231481			#DIV/0!			#DIV/0!			#DIV/0!			#DIV/0!			#DIV/0!		5	0.00185185		2	0.00462963			#DIV/0!		1	0.00925926			#DIV/0!
Visited	Loreto	CREA	220	41	1	108	1	0.00925926			#DIV/0!			#DIV/0!			#DIV/0!			#DIV/0!			#DIV/0!		4	0.00231481			#DIV/0!			#DIV/0!		5	0.00185185		3	0.00308642			#DIV/0!			#DIV/0!			#DIV/0!
Visited	Loreto	CREA	221	42	1	108		#DIV/0!			#DIV/0!			#DIV/0!			#DIV/0!			#DIV/0!			#DIV/0!			#DIV/0!			#DIV/0!			#DIV/0!			#DIV/0!		1	0.00925926		2	0.00462963			#DIV/0!		5	0.00185185
Visited	Loreto	CREA	224	43	1	108		#DIV/0!		2	0.00462963			#DIV/0!			#DIV/0!		5	0.00185185			#DIV/0!			#DIV/0!			#DIV/0!			#DIV/0!			#DIV/0!			#DIV/0!			#DIV/0!			#DIV/0!			#DIV/0!
Visited	Loreto	CREA	238	44	1	108	1	0.00925926			#DIV/0!		4	0.00231481			#DIV/0!			#DIV/0!			#DIV/0!		5	0.00185185			#DIV/0!			#DIV/0!			#DIV/0!			#DIV/0!			#DIV/0!			#DIV/0!		3	0.00308642
Visited	Loreto	CREA	241	45	1	108		#DIV/0!		5	0.00185185			#DIV/0!		3	0.00308642			#DIV/0!			#DIV/0!			#DIV/0!		2	0.00462963			#DIV/0!			#DIV/0!			#DIV/0!			#DIV/0!			#DIV/0!			#DIV/0!
Visited	Loreto	CREA	243	46	1	108		#DIV/0!			#DIV/0!		5	0.00185185			#DIV/0!		1	0.00925926			#DIV/0!			#DIV/0!			#DIV/0!			#DIV/0!			#DIV/0!			#DIV/0!			#DIV/0!			#DIV/0!		4	0.00231481		2
Visited	Loreto	CREA	257	47	1	108		#DIV/0!			#DIV/0!			#DIV/0!			#DIV/0!		3	0.00308642		2	0.00462963			#DIV/0!			#DIV/0!			#DIV/0!		4	0.00231481			#DIV/0!			#DIV/0!			#DIV/0!			#DIV/0!
Visited	Loreto	CREA	261	48	1	108		#DIV/0!		4	0.00231481			#DIV/0!			#DIV/0!			#DIV/0!		1	0.00925926		5	0.00185185			#DIV/0!			#DIV/0!			#DIV/0!			#DIV/0!		3	0.00308642			#DIV/0!			#DIV/0!
Visited	Loreto	CREA	262	49	1	108		#DIV/0!			#DIV/0!		2	0.00462963		3	0.00308642			#DIV/0!			#DIV/0!			#DIV/0!			#DIV/0!		5	0.00185185			#DIV/0!			#DIV/0!			#DIV/0!			#DIV/0!			#DIV/0!
Visited	Loreto	CREA	264	50	1	108		#DIV/0!			#DIV/0!		1	0.00925926			#DIV/0!			#DIV/0!			#DIV/0!			#DIV/0!			#DIV/0!			#DIV/0!			#DIV/0!		5	0.00185185		2	0.00462963			#DIV/0!			#DIV/0!
Visited	Loreto	CREA	275	51	1	108	2	0.00462963			#DIV/0!			#DIV/0!		3	0.00308642			#DIV/0!			#DIV/0!			#DIV/0!			#DIV/0!			#DIV/0!			#DIV/0!			#DIV/0!		1	0.00925926			#DIV/0!			#DIV/0!
Visited	Loreto	CREA	294	52	1	108		#DIV/0!		2	0.00462963		3	0.00308642			#DIV/0!			#DIV/0!		5	0.00185185		1	0.00925926			#DIV/0!			#DIV/0!			#DIV/0!			#DIV/0!			#DIV/0!			#DIV/0!			#DIV/0!
Visited	Loreto	CREA	310	53	1	108		#DIV/0!			#DIV/0!		4	0.00231481			#DIV/0!		5	0.00185185			#DIV/0!			#DIV/0!			#DIV/0!			#DIV/0!		2	0.00462963			#DIV/0!			#DIV/0!			#DIV/0!		3	0.00308642
Visited	Loreto	CREA	311	54	1	108		#DIV/0!			#DIV/0!		1	0.00925926		2	0.00462963			#DIV/0!			#DIV/0!			#DIV/0!			#DIV/0!			#DIV/0!			#DIV/0!			#DIV/0!		3	0.00308642			#DIV/0!			#DIV/0!
Visited	Loreto	CREA	313	55	1	108	4	0.00231481			#DIV/0!			#DIV/0!			#DIV/0!		2	0.00462963			#DIV/0!			#DIV/0!			#DIV/0!			#DIV/0!		1	0.00925926		3	0.00308642			#DIV/0!			#DIV/0!			#DIV/0!
Visited	Loreto	CREA	319	56	1	108	1	0.00925926			#DIV/0!			#DIV/0!			#DIV/0!			#DIV/0!			#DIV/0!			#DIV/0!			#DIV/0!		3	0.00308642			#DIV/0!			#DIV/0!		2	0.00462963			#DIV/0!		4	0.00231481
Visited	Loreto	CREA	324	57	1	108		#DIV/0!			#DIV/0!		5	0.00185185			#DIV/0!			#DIV/0!			#DIV/0!			#DIV/0!			#DIV/0!			#DIV/0!			#DIV/0!			#DIV/0!			#DIV/0!			#DIV/0!			#DIV/0!
Visited	Loreto	CREA	327	58	1	108		#DIV/0!			#DIV/0!		2	0.00462963		3	0.00308642		4	0.00231481			#DIV/0!			#DIV/0!			#DIV/0!			#DIV/0!			#DIV/0!		1	0.00925926			#DIV/0!			#DIV/0!			#DIV/0!
Visited	Loreto	CREA	334	59	1	108	4	0.00231481			#DIV/0!		1	0.00925926			#DIV/0!			#DIV/0!			#DIV/0!			#DIV/0!			#DIV/0!			#DIV/0!			#DIV/0!		5	0.00185185		3	0.00308642			#DIV/0!			#DIV/0!
Visited	Loreto	CREA	344	60	1	108		#DIV/0!		5	0.00185185			#DIV/0!			#DIV/0!		4	0.00231481			#DIV/0!			#DIV/0!			#DIV/0!			#DIV/0!			#DIV/0!		3	0.00308642			#DIV/0!			#DIV/0!			#DIV/0!
Visited	Loreto	CREA	347	61	1	108	4	0.00231481			#DIV/0!			#DIV/0!			#DIV/0!			#DIV/0!			#DIV/0!		2	0.00462963			#DIV/0!			#DIV/0!			#DIV/0!		1	0.00925926			#DIV/0!			#DIV/0!			#DIV/0!
Visited	Loreto	CREA	348	62	1	108		#DIV/0!			#DIV/0!			#DIV/0!			#DIV/0!			#DIV/0!		4	0.00231481			#DIV/0!			#DIV/0!			#DIV/0!			#DIV/0!			#DIV/0!			#DIV/0!			#DIV/0!		5	0.00185185
Visited	Loreto	CREA	350	63	1	108		#DIV/0!			#DIV/0!			#DIV/0!			#DIV/0!		4	0.00231481		3	0.00308642			#DIV/0!			#DIV/0!			#DIV/0!			#DIV/0!		1	0.00925926			#DIV/0!			#DIV/0!			#DIV/0!
Visited	Loreto	CREA	362	64	1	108	1	0.00925926			#DIV/0!			#DIV/0!			#DIV/0!			#DIV/0!			#DIV/0!			#DIV/0!			#DIV/0!			#DIV/0!			#DIV/0!			#DIV/0!			#DIV/0!			#DIV/0!		2	0.00462963		5
Visited	Loreto	CREA	367	65	1	108	2	0.00462963			#DIV/0!			#DIV/0!			#DIV/0!		5	0.00185185		3	0.00308642			#DIV/0!			#DIV/0!			#DIV/0!		4	0.00231481			#DIV/0!			#DIV/0!			#DIV/0!			#DIV/0!
Visited	Loreto	CREA	369	66	1	108	1	0.00925926			#DIV/0!		2	0.00462963			#DIV/0!			#DIV/0!			#DIV/0!			#DIV/0!			#DIV/0!			#DIV/0!			#DIV/0!			#DIV/0!		5	0.00185185			#DIV/0!			#DIV/0!
Visited	Loreto	CREA	374	67	1	108	3	0.00308642		5	0.00185185			#DIV/0!			#DIV/0!			#DIV/0!			#DIV/0!			#DIV/0!			#DIV/0!			#DIV/0!			#DIV/0!			#DIV/0!			#DIV/0!			#DIV/0!		2	0.00462963
Visited	Loreto	CREA	375	68	1	108		#DIV/0!			#DIV/0!		2	0.00462963			#DIV/0!			#DIV/0!			#DIV/0!			#DIV/0!			#DIV/0!			#DIV/0!			#DIV/0!			#DIV/0!			#DIV/0!			#DIV/0!		4	0.00231481
Visited	Loreto	CREA	383	69	1	108	1	0.00925926		4	0.00231481		5	0.00185185			#DIV/0!			#DIV/0!			#DIV/0!			#DIV/0!			#DIV/0!			#DIV/0!			#DIV/0!		2	0.00462963		3	0.00308642			#DIV/0!			#DIV/0!
Visited	Loreto	CREA	384	70	1	108		#DIV/0!			#DIV/0!		2	0.00462963			#DIV/0!			#DIV/0!			#DIV/0!			#DIV/0!			#DIV/0!			#DIV/0!			#DIV/0!		3	0.00308642		4	0.00231481			#DIV/0!			#DIV/0!
Visited	Loreto	Museum	393	71	1	108		#DIV/0!		4	0.00231481		3	0.00308642			#DIV/0!			#DIV/0!			#DIV/0!		2	0.00462963			#DIV/0!			#DIV/0!			#DIV/0!			#DIV/0!			#DIV/0!			#DIV/0!			#DIV/0!
Visited	Loreto	Museum	394	72	1	108		#DIV/0!			#DIV/0!			#DIV/0!			#DIV/0!		2	0.00462963			#DIV/0!			#DIV/0!			#DIV/0!			#DIV/0!		5	0.00185185		4	0.00231481			#DIV/0!			#DIV/0!			#DIV/0!
Visited	Loreto	Museum	412	73	1	108	3	0.00308642			#DIV/0!			#DIV/0!			#DIV/0!			#DIV/0!		1	0.00925926		5	0.00185185			#DIV/0!			#DIV/0!			#DIV/0!			#DIV/0!			#DIV/0!			#DIV/0!			#DIV/0!
Visited	Loreto	Museum	415	74	1	108	1	0.00925926			#DIV/0!		5	0.00185185			#DIV/0!			#DIV/0!			#DIV/0!		2	0.00462963			#DIV/0!			#DIV/0!		3	0.00308642			#DIV/0!			#DIV/0!			#DIV/0!			#DIV/0!
Visited	Loreto	Museum	427	75	1	108		#DIV/0!		5	0.00185185			#DIV/0!			#DIV/0!			#DIV/0!			#DIV/0!		2	0.00462963			#DIV/0!			#DIV/0!		3	0.00308642		1	0.00925926			#DIV/0!			#DIV/0!			#DIV/0!
Visited	Loreto	Museum	433	76	1	108	1	0.00925926			#DIV/0!			#DIV/0!			#DIV/0!			#DIV/0!		2	0.00462963			#DIV/0!			#DIV/0!		3	0.00308642			#DIV/0!		5	0.00185185			#DIV/0!			#DIV/0!			#DIV/0!
Visited	Loreto	Museum	436	77	1	108	1	0.00925926			#DIV/0!			#DIV/0!			#DIV/0!			#DIV/0!			#DIV/0!		3	0.00308642		4	0.00231481			#DIV/0!			#DIV/0!			#DIV/0!		2	0.00462963			#DIV/0!			#DIV/0!
Visited	Loreto	Museum	442	78	1	108	1	0.00925926			#DIV/0!		5	0.00185185			#DIV/0!			#DIV/0!			#DIV/0!			#DIV/0!			#DIV/0!			#DIV/0!			#DIV/0!			#DIV/0!			#DIV/0!			#DIV/0!		4	0.00231481
Visited	Loreto	Museum	446	79	1	108		#DIV/0!			#DIV/0!		4	0.00231481			#DIV/0!			#DIV/0!		5	0.00185185			#DIV/0!			#DIV/0!		2	0.00462963			#DIV/0!		3	0.00308642			#DIV/0!			#DIV/0!			#DIV/0!
Visited	Loreto	Museum	467	80	1	108		#DIV/0!			#DIV/0!		2	0.00462963		5	0.00185185			#DIV/0!		3	0.00308642			#DIV/0!			#DIV/0!			#DIV/0!			#DIV/0!		1	0.00925926		4	0.00231481			#DIV/0!			#DIV/0!
Visited	Loreto	Museum	477	81	1	108	4	0.00231481			#DIV/0!			#DIV/0!			#DIV/0!			#DIV/0!			#DIV/0!			#DIV/0!			#DIV/0!			#DIV/0!			#DIV/0!			#DIV/0!			#DIV/0!			#DIV/0!		5	0.00185185
Visited	Loreto	Museum	482	82	1	108	2	0.00462963		1	0.00925926			#DIV/0!			#DIV/0!			#DIV/0!			#DIV/0!			#DIV/0!			#DIV/0!			#DIV/0!			#DIV/0!			#DIV/0!			#DIV/0!			#DIV/0!		4	0.00231481
Visited	Loreto	Museum	483	83	1	108	1	0.00925926			#DIV/0!			#DIV/0!			#DIV/0!			#DIV/0!			#DIV/0!			#DIV/0!			#DIV/0!			#DIV/0!			#DIV/0!			#DIV/0!		5	0.00185185			#DIV/0!			#DIV/0!
Visited	Loreto	Museum	489	84	1	108		#DIV/0!			#DIV/0!			#DIV/0!			#DIV/0!			#DIV/0!		5	0.00185185			#DIV/0!			#DIV/0!		2	0.00462963			#DIV/0!			#DIV/0!			#DIV/0!			#DIV/0!			#DIV/0!		3
Visited	Loreto	Museum	497	85	1	108		#DIV/0!			#DIV/0!		3	0.00308642		4	0.00231481			#DIV/0!		2	0.00462963			#DIV/0!			#DIV/0!			#DIV/0!			#DIV/0!			#DIV/0!			#DIV/0!			#DIV/0!		5	0.00185185
Visited	Loreto	Museum	501	86	1	108		#DIV/0!			#DIV/0!			#DIV/0!			#DIV/0!			#DIV/0!			#DIV/0!			#DIV/0!			#DIV/0!			#DIV/0!		1	0.00925926		4	0.00231481			#DIV/0!			#DIV/0!			#DIV/0!
Visited	Loreto	Pilpintuwasi	167	87	1	108		#DIV/0!			#DIV/0!			#DIV/0!			#DIV/0!			#DIV/0!		4	0.00231481			#DIV/0!		5	0.00185185			#DIV/0!		2	0.00462963			#DIV/0!			#DIV/0!			#DIV/0!			#DIV/0!
Visited	Loreto	Pilpintuwasi	173	88	1	108	4	0.00231481		3	0.00308642			#DIV/0!			#DIV/0!			#DIV/0!			#DIV/0!			#DIV/0!			#DIV/0!			#DIV/0!			#DIV/0!			#DIV/0!		2	0.00462963			#DIV/0!			#DIV/0!
Visited	Loreto	Pilpintuwasi	175	89	1	108	1	0.00925926			#DIV/0!			#DIV/0!			#DIV/0!			#DIV/0!			#DIV/0!		5	0.00185185			#DIV/0!			#DIV/0!			#DIV/0!		3	0.00308642			#DIV/0!			#DIV/0!			#DIV/0!
Visited	Loreto	Pilpintuwasi	176	90	1	108	1	0.00925926			#DIV/0!		2	0.00462963		3	0.00308642			#DIV/0!		4	0.00231481			#DIV/0!			#DIV/0!			#DIV/0!		5	0.00185185			#DIV/0!			#DIV/0!			#DIV/0!			#DIV/0!
Visited	Loreto	Pilpintuwasi	184	91	1	108	2	0.00462963			#DIV/0!			#DIV/0!			#DIV/0!			#DIV/0!		4	0.00231481			#DIV/0!			#DIV/0!			#DIV/0!			#DIV/0!			#DIV/0!		5	0.00185185			#DIV/0!		3	0.00308642
Visited	Loreto	Pilpintuwasi	187	92	1	108		#DIV/0!			#DIV/0!		1	0.00925926			#DIV/0!			#DIV/0!			#DIV/0!			#DIV/0!			#DIV/0!			#DIV/0!			#DIV/0!			#DIV/0!			#DIV/0!			#DIV/0!		4	0.00231481
Visited	Loreto	Pilpintuwasi	192	93	1	108	3	0.00308642			#DIV/0!		1	0.00925926			#DIV/0!			#DIV/0!			#DIV/0!		4	0.00231481			#DIV/0!			#DIV/0!			#DIV/0!		5	0.00185185			#DIV/0!		2	0.00462963			#DIV/0!
Visited	Loreto	Pilpintuwasi	193	94	1	108	1	0.00925926			#DIV/0!			#DIV/0!			#DIV/0!			#DIV/0!			#DIV/0!			#DIV/0!		4	0.00231481			#DIV/0!			#DIV/0!			#DIV/0!		3	0.00308642			#DIV/0!			#DIV/0!
Visited	Loreto	Pilpintuwasi	198	95	1	108	5	0.00185185			#DIV/0!		3	0.00308642			#DIV/0!			#DIV/0!			#DIV/0!		2	0.00462963			#DIV/0!			#DIV/0!			#DIV/0!			#DIV/0!			#DIV/0!			#DIV/0!			#DIV/0!
Visited	Loreto	Pilpintuwasi	215	96	1	108		#DIV/0!			#DIV/0!		1	0.00925926			#DIV/0!			#DIV/0!		4	0.00231481		2	0.00462963			#DIV/0!			#DIV/0!			#DIV/0!			#DIV/0!			#DIV/0!			#DIV/0!			#DIV/0!
Visited	Loreto	Pilpintuwasi	232	97	1	108		#DIV/0!			#DIV/0!			#DIV/0!			#DIV/0!			#DIV/0!			#DIV/0!			#DIV/0!		4	0.00231481		2	0.00462963			#DIV/0!		1	0.00925926			#DIV/0!			#DIV/0!			#DIV/0!
Visited	Loreto	Pilpintuwasi	250	98	1	108	1	0.00925926			#DIV/0!			#DIV/0!			#DIV/0!			#DIV/0!			#DIV/0!			#DIV/0!		4	0.00231481			#DIV/0!			#DIV/0!		3	0.00308642			#DIV/0!			#DIV/0!		5	0.00185185
Visited	Loreto	Pilpintuwasi	254	99	1	108		#DIV/0!		5	0.00185185			#DIV/0!			#DIV/0!			#DIV/0!			#DIV/0!		3	0.00308642			#DIV/0!		2	0.00462963			#DIV/0!			#DIV/0!		1	0.00925926			#DIV/0!			#DIV/0!
Visited	Loreto	Pilpintuwasi	255	100	1	108		#DIV/0!			#DIV/0!		3	0.00308642			#DIV/0!		1	0.00925926			#DIV/0!			#DIV/0!			#DIV/0!			#DIV/0!			#DIV/0!		4	0.00231481			#DIV/0!		5	0.00185185			#DIV/0!
Visited	Loreto	Pilpintuwasi	266	101	1	108		#DIV/0!			#DIV/0!		1	0.00925926		2	0.00462963			#DIV/0!		5	0.00185185			#DIV/0!			#DIV/0!		4	0.00231481			#DIV/0!			#DIV/0!			#DIV/0!			#DIV/0!			#DIV/0!
Visited	Loreto	Pilpintuwasi	271	102	1	108	4	0.00231481			#DIV/0!			#DIV/0!			#DIV/0!			#DIV/0!			#DIV/0!			#DIV/0!			#DIV/0!		3	0.00308642			#DIV/0!			#DIV/0!			#DIV/0!			#DIV/0!			#DIV/0!
Visited	Loreto	Pilpintuwasi	274	103	1	108		#DIV/0!			#DIV/0!			#DIV/0!			#DIV/0!			#DIV/0!			#DIV/0!			#DIV/0!			#DIV/0!		5	0.00185185		1	0.00925926			#DIV/0!		2	0.00462963		4	0.00231481			#DIV/0!
Visited	Loreto	Pilpintuwasi	276	104	1	108		#DIV/0!		5	0.00185185			#DIV/0!		1	0.00925926			#DIV/0!			#DIV/0!			#DIV/0!			#DIV/0!			#DIV/0!			#DIV/0!			#DIV/0!			#DIV/0!			#DIV/0!			#DIV/0!
Visited	Loreto	Pilpintuwasi	277	105	1	108		#DIV/0!			#DIV/0!		4	0.00231481			#DIV/0!		2	0.00462963			#DIV/0!		3	0.00308642			#DIV/0!			#DIV/0!			#DIV/0!			#DIV/0!			#DIV/0!			#DIV/0!			#DIV/0!
Visited	Loreto	Pilpintuwasi	292	106	1	108	2	0.00462963			#DIV/0!		5	0.00185185			#DIV/0!		4	0.00231481			#DIV/0!			#DIV/0!			#DIV/0!			#DIV/0!		1	0.00925926			#DIV/0!			#DIV/0!			#DIV/0!		3	0.00308642
Visited	Loreto	Pilpintuwasi	297	107	1	108		#DIV/0!			#DIV/0!			#DIV/0!			#DIV/0!			#DIV/0!			#DIV/0!			#DIV/0!			#DIV/0!		5	0.00185185		1	0.00925926			#DIV/0!			#DIV/0!		2	0.00462963		4	0.00231481
Visited	Loreto	Pilpintuwasi	330	108	1	108	2	0.00462963			#DIV/0!			#DIV/0!			#DIV/0!			#DIV/0!			#DIV/0!			#DIV/0!			#DIV/0!			#DIV/0!		5	0.00185185		4	0.00231481			#DIV/0!			#DIV/0!			#DIV/0!
[truncated: 10 more columns]

[truncated: 4 more sheets: B WRI Sort, 437_1, 437_2, Summary A-B]
